# Supplementary material for: Sex-specific changes in the hippocampal proteome of Negr1−/− mice: insight into the mechanisms of neuropsychiatric disorders
Source: Biol Sex Differ. 2026 Mar 26;17:96. doi: 10.1186/s13293-026-00890-0 (PMC13141394; doi:10.1186/s13293-026-00890-0)
Supplement: Supplementary file 1 — Supplementary Material 1 [file 13293_2026_890_MOESM1_ESM.xlsx]

## Sheet: Table S1
MALES
name	Protein name	pval	adj_pval	diff	t_statistic	se	df	avg_abundance	n_obs	log_pval	regulation
Bcat2	Branched-chain-amino-acid aminotransferase, mitochondrial;Branched-chain-amino-acid aminotransferase	0.0303328	0.96279	-0.231548	-2.40914	0.0961122	14	24.1682	16	1.51809	Downregulated
Ca2;Car2	Carbonic anhydrase 2	0.0190218	0.96279	-0.179287	-2.6502	0.0676504	14	29.0871	16	1.72075	Downregulated
Ermn	Ermin	0.0223011	0.96279	-0.271062	-2.56852	0.105532	14	26.4105	16	1.65167	Downregulated
Ero1l	ERO1-like protein alpha	0.0211561	0.96279	-0.361529	-2.59564	0.139283	14	23.5792	16	1.67456	Downregulated
Fam45a	Protein FAM45A	0.0179037	0.96279	-0.35517	-2.68119	0.132467	14	23.0228	16	1.74706	Downregulated
Lsm12	Protein LSM12 homolog	0.0400922	0.96279	-0.619421	-2.26256	0.27377	14	24.2182	16	1.39694	Downregulated
Nanp	N-acylneuraminate-9-phosphatase	0.0469423	0.96279	-0.865669	-2.17862	0.397348	14	23.522	16	1.32844	Downregulated
Sf1	Splicing factor 1	0.0486654	0.96279	-0.222433	-2.15931	0.103011	14	23.5927	16	1.31278	Downregulated
Snx32	Sorting nexin-32	0.0193466	0.96279	0.459966	2.64152	0.174129	14	22.3537	16	1.71339	Upregulated
FEMALES
name	Protein name	pval	adj_pval	diff	t_statistic	se	df	avg_abundance	n_obs	log_pval	regulation
Bcat2	Branched-chain-amino-acid aminotransferase;Branched-chain-amino-acid aminotransferase, mitochondrial	0.0498204	0.8812	-1.06306	-2.14672	0.495202	14	23.1412	16	1.30259	Downregulated
Ca2;Car2	Carbonic anhydrase 2	0.0198907	0.8812	-0.295337	-2.6273	0.112411	14	28.9319	16	1.70135	Downregulated
Ermn	Ermin	0.0191154	0.8812	-0.660561	-2.64768	0.249486	14	25.8414	16	1.71862	Downregulated
Ero1l	ERO1-like protein alpha	0.0297883	0.8812	-0.468427	-2.41859	0.193678	14	22.6953	16	1.52595	Downregulated
Fam45a	Fam45a	0.0239637	0.8812	-0.467224	-2.53145	0.184568	14	22.6663	16	1.62045	Downregulated
Lsm12	Protein LSM12 homolog	0.010079	0.8812	0.418989	2.97287	0.140938	14	25.1167	16	1.99658	Upregulated
Nanp	N-acylneuraminate-9-phosphatase	0.0126415	0.8812	-0.739329	-2.85829	0.258661	14	22.7256	16	1.8982	Downregulated
Sf1	Splicing factor 1	0.0126581	0.8812	-0.444247	-2.85762	0.15546	14	23.0662	16	1.89763	Downregulated
Snx32	Sorting nexin-32	0.0179552	0.8812	0.766195	2.67972	0.285923	14	22.2089	16	1.74581	Upregulated

## Sheet: Table S2
name	Protein name	pval	adj_pval	diff	t_statistic	se	df	avg_abundance	n_obs	log_pval	regulation
Hccs	Cytochrome c-type heme lyase	0.00012547	0.291217	-0.828488	-5.23841	0.158156	14	22.4116	16	3.90146	Downregulated
Top2b	DNA topoisomerase 2-beta	0.00081024	0.96279	-0.550054	-4.24867	0.129465	14	23.0454	16	3.09139	Downregulated
Arhgef18	Rho guanine nucleotide exchange factor 18	0.00101196	0.96279	-0.806866	-4.13436	0.195161	14	25.8239	16	2.99484	Downregulated
Agfg1	Arf-GAP domain and FG repeat-containing protein 1	0.00180908	0.96279	-0.30977	-3.83822	0.0807067	14	25.5612	16	2.74254	Downregulated
Ergic1	Endoplasmic reticulum-Golgi intermediate compartment protein 1	0.00230117	0.96279	-0.309448	-3.71645	0.0832644	14	24.3691	16	2.63805	Downregulated
Ilvbl	Acetolactate synthase-like protein	0.00231811	0.96279	-0.433653	-3.71274	0.116801	14	23.1657	16	2.63487	Downregulated
Smarcal1	SWI/SNF-related matrix-associated actin-dependent regulator of chromatin subfamily A-like protein 1	0.00279178	0.96279	-0.839353	-3.61891	0.231936	14	22.026	16	2.55412	Downregulated
Myo1d	Unconventional myosin-Id	0.00399068	0.96279	-0.309269	-3.43904	0.0899288	14	25.0951	16	2.39895	Downregulated
Asns	Asparagine synthetase [glutamine-hydrolyzing]	0.00410471	0.96279	-0.281954	-3.42487	0.0823255	14	23.6785	16	2.38672	Downregulated
Pvalb	Parvalbumin alpha	0.00413983	0.96279	-0.262812	-3.42059	0.0768324	14	27.4117	16	2.38302	Downregulated
Ncoa5	Nuclear receptor coactivator 5	0.00514968	0.96279	-0.355223	-3.31087	0.10729	14	23.6631	16	2.28822	Downregulated
Evi5l	Ecotropic Viral Integration Site 5 Like	0.00527773	0.96279	-1.14394	-3.29853	0.346803	14	24.1438	16	2.27755	Downregulated
Gltp	Glycolipid transfer protein	0.00615437	0.96279	-0.360693	-3.22129	0.111972	14	26.8166	16	2.21082	Downregulated
Gstm6	Glutathione S-transferase Mu 6	0.00679676	0.96279	-0.919058	-3.17136	0.289799	14	22.9839	16	2.1677	Downregulated
Adssl1	Adenylosuccinate synthetase isozyme 1	0.00746072	0.96279	-0.258108	-3.12447	0.0826085	14	24.478	16	2.12722	Downregulated
Chmp6	Charged multivesicular body protein 6	0.00754227	0.96279	-0.373666	-3.119	0.119803	14	24.2376	16	2.1225	Downregulated
Ccdc127	Coiled-coil domain-containing protein 127	0.00848711	0.96279	-0.202486	-3.05957	0.0661814	14	24.0236	16	2.07124	Downregulated
Chm	Rab proteins geranylgeranyltransferase component A 1	0.0102267	0.96279	-0.240511	-2.96552	0.0811023	14	24.2961	16	1.99026	Downregulated
Suclg1	Succinyl-CoA ligase [ADP/GDP-forming] subunit alpha, mitochondrial	0.0113095	0.96279	-0.14281	-2.91466	0.0489971	14	28.5237	16	1.94656	Downregulated
Tjp2	Tight junction protein ZO-2	0.0117429	0.96279	-0.204016	-2.89564	0.0704565	14	23.7561	16	1.93023	Downregulated
Dnm1l	Dynamin-1-like protein	0.0118049	0.96279	-0.319579	-2.89297	0.110467	14	24.4561	16	1.92794	Downregulated
Dnajc3	DnaJ homolog subfamily C member 3	0.0119826	0.96279	-0.382636	-2.88541	0.132611	14	23.1188	16	1.92145	Downregulated
Atrx	Transcriptional regulator ATRX	0.012119	0.96279	-0.862271	-2.87967	0.299434	14	25.5245	16	1.91653	Downregulated
Csk	Tyrosine-protein kinase CSK	0.012649	0.96279	-0.241316	-2.85799	0.0844356	14	23.2122	16	1.89794	Downregulated
Fam169a	Soluble lamin-associated protein of 75 kDa	0.0129756	0.96279	-0.27035	-2.84507	0.0950242	14	23.4902	16	1.88687	Downregulated
Prpf4b	Serine/threonine-protein kinase PRP4 homolog	0.0130561	0.96279	-0.898976	-2.84193	0.316326	14	22.8132	16	1.88419	Downregulated
Ina	Alpha-internexin	0.0131733	0.96279	-0.156463	-2.8374	0.0551433	14	30.3876	16	1.88031	Downregulated
Enpp6	Ectonucleotide pyrophosphatase/phosphodiesterase family member 6	0.013395	0.96279	-0.316975	-2.82893	0.112048	14	25.2467	16	1.87306	Downregulated
Hectd3	E3 ubiquitin-protein ligase HECTD3	0.0136588	0.96279	-0.419514	-2.81903	0.148815	14	22.2547	16	1.86459	Downregulated
Tstd3	Thiosulfate sulfurtransferase/rhodanese-like domain-containing protein 3	0.0138629	0.96279	-0.722507	-2.8115	0.256983	14	23.4181	16	1.85814	Downregulated
Apbb1	Amyloid beta A4 precursor protein-binding family B member 1	0.0140281	0.96279	-0.682782	-2.80548	0.243374	14	23.3892	16	1.853	Downregulated
Rab7a	Ras-related protein Rab-7a	0.0148213	0.96279	-0.150614	-2.77753	0.0542261	14	27.7748	16	1.82911	Downregulated
Nefl	Neurofilament light polypeptide	0.0149578	0.96279	-0.209761	-2.77286	0.0756479	14	29.6767	16	1.82513	Downregulated
Rnpep	Aminopeptidase B	0.0152538	0.96279	-0.184501	-2.76289	0.0667781	14	27.8422	16	1.81662	Downregulated
Aqp4	Aquaporin-4	0.0153217	0.96279	-0.428855	-2.76063	0.155347	14	25.0838	16	1.81469	Downregulated
Lrfn5	Leucine-rich repeat and fibronectin type-III domain-containing protein 5	0.0155605	0.96279	-0.854519	-2.75276	0.310423	14	22.3881	16	1.80798	Downregulated
Ndufaf4	NADH dehydrogenase [ubiquinone] 1 alpha subcomplex assembly factor 4	0.0157411	0.96279	-0.304681	-2.74688	0.110919	14	24.4521	16	1.80297	Downregulated
Dnajb11	DnaJ homolog subfamily B member 11	0.0159153	0.96279	-0.341858	-2.74127	0.124708	14	24.2629	16	1.79819	Downregulated
Rab31	Ras-related protein Rab-31	0.0166028	0.96279	-0.32223	-2.71971	0.118479	14	24.2718	16	1.77982	Downregulated
Srsf5	Serine/arginine-rich splicing factor 5	0.0166052	0.96279	-0.64099	-2.71964	0.235689	14	24.5429	16	1.77976	Downregulated
Gpt	Alanine aminotransferase 1	0.0166894	0.96279	-0.610661	-2.71706	0.224751	14	23.4735	16	1.77756	Downregulated
Sirt2	NAD-dependent protein deacetylase sirtuin-2	0.016886	0.96279	-0.12237	-2.71108	0.045137	14	28.5608	16	1.77247	Downregulated
Hnrnpa3	Heterogeneous nuclear ribonucleoprotein A3	0.0169373	0.96279	-0.276339	-2.70954	0.101987	14	26.7194	16	1.77116	Downregulated
Ston2	Stonin-2	0.0169454	0.96279	-0.483805	-2.70929	0.178573	14	22.515	16	1.77095	Downregulated
Rims1	Regulating synaptic membrane exocytosis protein 1	0.0170794	0.96279	-0.356817	-2.70527	0.131897	14	24.7654	16	1.76753	Downregulated
Nefm	Neurofilament medium polypeptide	0.0172162	0.96279	-0.158627	-2.7012	0.0587246	14	29.7121	16	1.76406	Downregulated
Pgm5	Phosphoglucomutase-like protein 5	0.0175433	0.96279	-0.828204	-2.69159	0.307701	14	20.6554	16	1.75589	Downregulated
Mobp	Myelin-associated oligodendrocyte basic protein	0.01785	0.96279	-0.223942	-2.68273	0.0834755	14	28.8146	16	1.74836	Downregulated
Fam45a	Protein FAM45A	0.0179037	0.96279	-0.35517	-2.68119	0.132467	14	23.0228	16	1.74706	Downregulated
Abcb7	ATP-binding cassette sub-family B member 7, mitochondrial	0.0180382	0.96279	-0.227887	-2.67737	0.0851163	14	25.0214	16	1.74381	Downregulated
Pdia4	Protein disulfide-isomerase A4	0.0184508	0.96279	-0.169938	-2.6658	0.0637475	14	25.7365	16	1.73399	Downregulated
Uqcrb	Cytochrome b-c1 complex subunit 7	0.0187993	0.96279	-0.128318	-2.65622	0.0483083	14	28.7645	16	1.72586	Downregulated
Ca2;Car2	Carbonic anhydrase 2	0.0190218	0.96279	-0.179287	-2.6502	0.0676504	14	29.0871	16	1.72075	Downregulated
Cnp	2,3-cyclic-nucleotide 3-phosphodiesterase	0.01982	0.96279	-0.176479	-2.62913	0.0671243	14	31.9467	16	1.7029	Downregulated
Rab5c	Ras-related protein Rab-5C	0.0199764	0.96279	-0.166513	-2.6251	0.0634312	14	28.8141	16	1.69948	Downregulated
Srp54;Srp54c	Signal recognition particle 54 kDa protein	0.0202419	0.96279	-0.363286	-2.61833	0.138747	14	24.7269	16	1.69375	Downregulated
Picalm	Phosphatidylinositol-binding clathrin assembly protein	0.0210192	0.96279	-0.668868	-2.59897	0.257358	14	23.0614	16	1.67738	Downregulated
Pithd1	PITH domain-containing protein 1	0.0210412	0.96279	-0.215069	-2.59844	0.0827684	14	24.5636	16	1.67693	Downregulated
Ero1l	ERO1-like protein alpha	0.0211561	0.96279	-0.361529	-2.59564	0.139283	14	23.5792	16	1.67456	Downregulated
Hnrnph2	Heterogeneous nuclear ribonucleoprotein H2	0.021711	0.96279	-0.133763	-2.58233	0.0517995	14	27.1824	16	1.66332	Downregulated
Zzef1	Zinc finger ZZ-type and EF-hand domain-containing protein 1	0.0217572	0.96279	-0.924572	-2.58123	0.35819	14	22.3204	16	1.6624	Downregulated
Ermn	Ermin	0.0223011	0.96279	-0.271062	-2.56852	0.105532	14	26.4105	16	1.65167	Downregulated
Poldip3	Polymerase delta-interacting protein 3	0.0228423	0.96279	-0.551505	-2.55617	0.215754	14	21.9363	16	1.64126	Downregulated
Htra1	Serine protease HTRA1	0.0228669	0.96279	-0.505649	-2.55562	0.197858	14	24.0103	16	1.64079	Downregulated
Sepw1	Selenoprotein W	0.02307	0.96279	-0.975267	-2.55106	0.382299	14	24.4852	16	1.63695	Downregulated
Prpsap2	Phosphoribosyl pyrophosphate synthase-associated protein 2	0.023141	0.96279	-0.191197	-2.54947	0.0749949	14	26.3003	16	1.63562	Downregulated
Adcy8	Adenylate cyclase type 8	0.0235454	0.96279	-0.824486	-2.54054	0.324532	14	23.6322	16	1.62809	Downregulated
Llgl1	Lethal(2) giant larvae protein homolog 1	0.0239077	0.96279	-0.192161	-2.53266	0.0758731	14	24.1943	16	1.62146	Downregulated
Csnk1g3	Casein kinase I isoform gamma-3	0.0245103	0.96279	-0.307945	-2.5198	0.12221	14	23.1925	16	1.61065	Downregulated
Uba5	Ubiquitin-like modifier-activating enzyme 5	0.0253234	0.96279	-0.148405	-2.50292	0.0592929	14	26.9472	16	1.59648	Downregulated
Rasgrp1	RAS guanyl-releasing protein 1	0.0254888	0.96279	-0.553782	-2.49955	0.221553	14	23.4597	16	1.59365	Downregulated
Psmc6	26S protease regulatory subunit 10B	0.0255853	0.96279	-0.113807	-2.49759	0.0455665	14	25.6744	16	1.59201	Downregulated
Slc12a9	Solute carrier family 12 member 9	0.0258597	0.96279	-0.374271	-2.49207	0.150185	14	22.4765	16	1.58738	Downregulated
Mbp	Myelin basic protein	0.0258889	0.96279	-0.155786	-2.49149	0.0625275	14	33.1344	16	1.58689	Downregulated
Sec24a	Protein transport protein Sec24A	0.0260371	0.96279	-1.01255	-2.48853	0.406888	14	21.647	16	1.58441	Downregulated
Nap1l4	Nucleosome assembly protein 1-like 4	0.0261576	0.96279	-0.194961	-2.48614	0.0784192	14	26.9263	16	1.5824	Downregulated
Map2k4	Dual specificity mitogen-activated protein kinase kinase 4	0.0261799	0.96279	-0.136169	-2.48569	0.0547809	14	26.6532	16	1.58203	Downregulated
Gorasp2	Golgi reassembly-stacking protein 2	0.0266191	0.96279	-0.351397	-2.47707	0.14186	14	25.6712	16	1.57481	Downregulated
Golga2	Golgin subfamily A member 2	0.0266345	0.96279	-0.464367	-2.47677	0.187489	14	21.9646	16	1.57455	Downregulated
Ampd2	AMP deaminase 2	0.0273495	0.96279	-0.173036	-2.46302	0.0702534	14	24.6776	16	1.56305	Downregulated
Plcd1	1-phosphatidylinositol 4,5-bisphosphate phosphodiesterase delta-1;Phosphoinositide phospholipase C	0.0273955	0.96279	-0.368213	-2.46215	0.149549	14	23.4345	16	1.56232	Downregulated
Commd8	COMM domain-containing protein 8	0.0276365	0.96279	-0.988935	-2.4576	0.402398	14	22.3514	16	1.55852	Downregulated
Dlg1	Discs large MAGUK scaffold protein 1	0.0278753	0.96279	-0.384412	-2.45313	0.156702	14	23.9179	16	1.55478	Downregulated
Prkar2a	cAMP-dependent protein kinase type II-alpha regulatory subunit	0.0280562	0.96279	-0.115173	-2.44977	0.0470139	14	27.8624	16	1.55197	Downregulated
Nefh	Neurofilament heavy polypeptide	0.028456	0.96279	-0.209092	-2.44241	0.0856086	14	28.3836	16	1.54583	Downregulated
Dpcd	Protein DPCD	0.0286471	0.96279	-1.38995	-2.43893	0.569902	14	20.9095	16	1.54292	Downregulated
5031439G07Rik	Uncharacterized protein KIAA0930 homolog	0.0288835	0.96279	-0.965396	-2.43466	0.396523	14	22.5173	16	1.53935	Downregulated
Tmem63c	Calcium permeable stress-gated cation channel 1	0.0289397	0.96279	-0.659255	-2.43364	0.270892	14	22.1609	16	1.53851	Downregulated
Ndufa3	NADH dehydrogenase [ubiquinone] 1 alpha subcomplex subunit 3	0.0289398	0.96279	-0.29673	-2.43364	0.121928	14	26.6515	16	1.5385	Downregulated
Slc8a1	Sodium/calcium exchanger 1	0.028948	0.96279	-0.212305	-2.43349	0.0872429	14	26.7789	16	1.53838	Downregulated
Il1rap	Interleukin-1 receptor accessory protein	0.0289867	0.96279	-1.0458	-2.4328	0.429874	14	22.5067	16	1.5378	Downregulated
Mag	Myelin-associated glycoprotein	0.0294253	0.96279	-0.185712	-2.42498	0.0765831	14	27.518	16	1.53128	Downregulated
Pde4d	cAMP-specific 3,5-cyclic phosphodiesterase 4D	0.0297251	0.96279	-0.452204	-2.4197	0.186884	14	24.1582	16	1.52688	Downregulated
Gstz1	Maleylacetoacetate isomerase	0.029788	0.96279	-0.291836	-2.41859	0.120664	14	25.7579	16	1.52596	Downregulated
Eif6	Eukaryotic translation initiation factor 6	0.029822	0.96279	-0.303863	-2.418	0.125667	14	23.9982	16	1.52546	Downregulated
Acsl6	Long-chain-fatty-acid--CoA ligase 6	0.0300131	0.96279	-0.154102	-2.41467	0.0638191	14	26.3345	16	1.52269	Downregulated
Ptrhd1	Putative peptidyl-tRNA hydrolase PTRHD1	0.0302009	0.96279	-0.222921	-2.41142	0.092444	14	23.9679	16	1.51998	Downregulated
Ap3m1	AP-3 complex subunit mu-1	0.0302386	0.96279	-0.20697	-2.41077	0.0858523	14	24.2075	16	1.51944	Downregulated
Bcat2	Branched-chain-amino-acid aminotransferase, mitochondrial;Branched-chain-amino-acid aminotransferase	0.0303328	0.96279	-0.231548	-2.40914	0.0961122	14	24.1682	16	1.51809	Downregulated
Ist1	IST1 homolog	0.0304743	0.96279	-0.1945	-2.40672	0.0808157	14	24.8578	16	1.51607	Downregulated
Pcbd1	Pterin-4-alpha-carbinolamine dehydratase	0.0305445	0.96279	-0.620508	-2.40552	0.257952	14	22.6891	16	1.51507	Downregulated
Pkp4	Plakophilin-4	0.0310709	0.96279	-0.130416	-2.39659	0.0544171	14	24.9239	16	1.50765	Downregulated
Hcn2	Potassium/sodium hyperpolarization-activated cyclic nucleotide-gated channel 2	0.0313117	0.96279	-0.427903	-2.39256	0.178847	14	23.3389	16	1.50429	Downregulated
Ttc19	Tetratricopeptide repeat protein 19, mitochondrial	0.0319976	0.96279	-0.443668	-2.38123	0.186319	14	23.4208	16	1.49488	Downregulated
Ppp1r21	Protein phosphatase 1 regulatory subunit 21	0.0329995	0.96279	-0.207907	-2.3651	0.0879062	14	24.4592	16	1.48149	Downregulated
Tsfm	Elongation factor Ts, mitochondrial	0.0331485	0.96279	-0.173648	-2.36273	0.0734943	14	24.8906	16	1.47954	Downregulated
Smg1	Serine/threonine-protein kinase SMG1	0.0332787	0.96279	-1.01843	-2.36068	0.431414	14	25.6018	16	1.47783	Downregulated
Acat3	Acetyl-Coenzyme A acetyltransferase 3	0.0334093	0.96279	-0.470687	-2.35863	0.19956	14	23.6353	16	1.47613	Downregulated
Anp32e	Acidic leucine-rich nuclear phosphoprotein 32 family member E	0.0335411	0.96279	-0.196693	-2.35656	0.083466	14	24.8496	16	1.47442	Downregulated
Rimoc1 (Rab7a)	RAB7A Interacting MON1-CCZ1 Complex Subunit 1	0.0340648	0.96279	-0.425046	-2.34844	0.180991	14	24.8994	16	1.46769	Downregulated
Ank2	Ankyrin-2	0.0344512	0.96279	-0.310306	-2.34252	0.132467	14	25.705	16	1.4628	Downregulated
Nol3	Nucleolar protein 3	0.0345013	0.96279	-0.458887	-2.34175	0.195959	14	24.1366	16	1.46216	Downregulated
Tmsb4x	Thymosin beta-4;Hematopoietic system regulatory peptide	0.0351498	0.96279	-0.576392	-2.33197	0.24717	14	30.0434	16	1.45408	Downregulated
Rab18	Ras-related protein Rab-18	0.0354092	0.96279	-0.135149	-2.3281	0.058051	14	26.125	16	1.45088	Downregulated
Aarsd1;Gm27029	Alanyl-tRNA editing protein Aarsd1	0.0355116	0.96279	-0.509935	-2.32659	0.219178	14	23.7644	16	1.44963	Downregulated
Cab39l	Calcium-binding protein 39-like	0.035532	0.96279	-0.469856	-2.32628	0.201977	14	22.9329	16	1.44938	Downregulated
Ddc	Aromatic-L-amino-acid decarboxylase	0.0356857	0.96279	-0.282252	-2.32401	0.12145	14	23.5176	16	1.44751	Downregulated
Nup133	Nuclear pore complex protein Nup133	0.0362213	0.96279	-0.375859	-2.31617	0.162276	14	24.0494	16	1.44104	Downregulated
Phkg1	Phosphorylase b kinase gamma catalytic chain, skeletal muscle/heart isoform	0.0365947	0.96279	-0.271223	-2.31077	0.117374	14	25.3175	16	1.43658	Downregulated
Hnrnpr	Heterogeneous nuclear ribonucleoprotein R	0.0367481	0.96279	-0.101031	-2.30857	0.0437637	14	26.3931	16	1.43476	Downregulated
Tpmt	Thiopurine S-methyltransferase	0.0370493	0.96279	-0.519607	-2.30427	0.225498	14	22.7151	16	1.43122	Downregulated
Samm50	Sorting and assembly machinery component 50 homolog	0.0382041	0.96279	-0.128426	-2.28807	0.0561283	14	26.8619	16	1.41789	Downregulated
Lamtor2	Ragulator complex protein LAMTOR2	0.0385863	0.96279	-0.474819	-2.28281	0.207997	14	23.2981	16	1.41357	Downregulated
Ptbp1	Polypyrimidine tract-binding protein 1	0.0386626	0.96279	-0.352734	-2.28177	0.154588	14	23.4311	16	1.41271	Downregulated
Dstn	Destrin	0.0391858	0.96279	-0.1184	-2.27466	0.0520518	14	28.3235	16	1.40687	Downregulated
Shoc2	Leucine-rich repeat protein SHOC-2	0.0396917	0.96279	-0.275739	-2.26788	0.121584	14	24.7686	16	1.4013	Downregulated
Eml1	Echinoderm microtubule-associated protein-like 1	0.0397742	0.96279	-0.806786	-2.26678	0.355918	14	23.1549	16	1.4004	Downregulated
Lsm12	Protein LSM12 homolog	0.0400922	0.96279	-0.619421	-2.26256	0.27377	14	24.2182	16	1.39694	Downregulated
Pacsin3	Protein kinase C and casein kinase II substrate protein 3	0.0402957	0.96279	-0.552969	-2.25988	0.24469	14	22.8792	16	1.39474	Downregulated
Nrp2	Neuropilin-2	0.0403654	0.96279	-0.266842	-2.25896	0.118126	14	23.2555	16	1.39399	Downregulated
Hspa5	78 kDa glucose-regulated protein	0.0408786	0.96279	-0.098638	-2.25227	0.0437949	14	28.2939	16	1.3885	Downregulated
Atxn7l3b	Putative ataxin-7-like protein 3B	0.0409219	0.96279	-0.796901	-2.25171	0.35391	14	22.6252	16	1.38804	Downregulated
Oxr1	Oxidation resistance protein 1	0.0413794	0.96279	-0.100009	-2.24581	0.0445315	14	27.1496	16	1.38322	Downregulated
Cstb	Cystatin-B	0.0416268	0.96279	-0.170007	-2.24265	0.0758066	14	26.8736	16	1.38063	Downregulated
Tpm1	Tropomyosin alpha-1 chain	0.0417278	0.96279	-0.140046	-2.24136	0.0624826	14	27.8631	16	1.37957	Downregulated
Mog	Myelin-oligodendrocyte glycoprotein	0.0420516	0.96279	-0.20409	-2.23726	0.0912231	14	28.7721	16	1.37622	Downregulated
Comtd1	Catechol O-methyltransferase domain-containing protein 1	0.0421087	0.96279	-0.168283	-2.23654	0.0752427	14	24.944	16	1.37563	Downregulated
Arhgdia	Rho GDP-dissociation inhibitor 1	0.0423074	0.96279	-0.152364	-2.23404	0.0682014	14	30.1254	16	1.37358	Downregulated
Ik	Protein Red	0.0424041	0.96279	-0.756496	-2.23282	0.338807	14	22.9672	16	1.37259	Downregulated
Fhit	Bis(5-adenosyl)-triphosphatase	0.0427074	0.96279	-0.470728	-2.22903	0.21118	14	23.4096	16	1.3695	Downregulated
Lrrc8a	Volume-regulated anion channel subunit LRRC8A	0.0427416	0.96279	-0.362366	-2.22861	0.162597	14	23.7913	16	1.36915	Downregulated
Carhsp1	Calcium-regulated heat stable protein 1	0.0434537	0.96279	-0.310256	-2.21982	0.139766	14	24.6573	16	1.36197	Downregulated
Brcc3	Lys-63-specific deubiquitinase BRCC36	0.0434566	0.96279	-0.452388	-2.21978	0.203798	14	23.2635	16	1.36194	Downregulated
Septin-4	Septin-4	0.0438678	0.96279	-0.152889	-2.21477	0.0690315	14	27.1554	16	1.35785	Downregulated
Dos	Protein Dos	0.0441542	0.96279	-0.646207	-2.2113	0.292229	14	22.9955	16	1.35503	Downregulated
Arhgap12	Rho GTPase-activating protein 12	0.044496	0.96279	-0.422337	-2.20719	0.191346	14	23.5463	16	1.35168	Downregulated
Scp2	Non-specific lipid-transfer protein	0.0452125	0.96279	-0.13554	-2.19867	0.061646	14	25.2336	16	1.34474	Downregulated
Frmd4b	FERM domain-containing protein 4B	0.0453199	0.96279	-0.876103	-2.19741	0.398698	14	22.8019	16	1.34371	Downregulated
Elavl2	ELAV-like protein;ELAV-like protein 2	0.0453386	0.96279	-0.172231	-2.19719	0.078387	14	26.042	16	1.34353	Downregulated
Rps29	40S ribosomal protein S29	0.0457834	0.96279	-0.374412	-2.19198	0.17081	14	26.051	16	1.33929	Downregulated
Ktn1	Kinectin	0.0462569	0.96279	-0.173142	-2.18648	0.0791875	14	25.5448	16	1.33482	Downregulated
Ptms	Parathymosin	0.046316	0.96279	-1.11691	-2.1858	0.510986	14	26.0543	16	1.33427	Downregulated
Cfap36	Cilia- and flagella-associated protein 36	0.0465573	0.96279	-0.38907	-2.18302	0.178226	14	23.6651	16	1.33201	Downregulated
Decr1	2,4-dienoyl-CoA reductase, mitochondrial	0.0466376	0.96279	-0.244745	-2.1821	0.11216	14	25.2595	16	1.33126	Downregulated
Iqgap1	Ras GTPase-activating-like protein IQGAP1	0.0467605	0.96279	-0.3508	-2.18069	0.160866	14	22.994	16	1.33012	Downregulated
Rap1gds1	RAP1, GTP-GDP dissociation stimulator 1	0.0469222	0.96279	-0.237056	-2.17884	0.108799	14	27.8461	16	1.32862	Downregulated
Nanp	N-acylneuraminate-9-phosphatase	0.0469423	0.96279	-0.865669	-2.17862	0.397348	14	23.522	16	1.32844	Downregulated
Wdr45b	WD repeat domain phosphoinositide-interacting protein 3	0.0476888	0.96279	-0.327252	-2.17017	0.150795	14	23.5787	16	1.32158	Downregulated
Akt1	RAC-alpha serine/threonine-protein kinase	0.0478446	0.96279	-0.325305	-2.16842	0.150019	14	23.8428	16	1.32017	Downregulated
Capns1	Calpain small subunit 1	0.0482078	0.96279	-0.138105	-2.16437	0.0638083	14	26.3408	16	1.31688	Downregulated
Sf1	Splicing factor 1	0.0486654	0.96279	-0.222433	-2.15931	0.103011	14	23.5927	16	1.31278	Downregulated
Cpt1c	Carnitine O-palmitoyltransferase 1, brain isoform	0.0487139	0.96279	-0.263073	-2.15877	0.121862	14	24.6519	16	1.31235	Downregulated
Arhgef7	Rho guanine nucleotide exchange factor 7	0.0487556	0.96279	-0.190689	-2.15831	0.088351	14	25.1467	16	1.31198	Downregulated
Akap1	A-kinase anchor protein 1, mitochondrial	0.0487917	0.96279	-0.72621	-2.15792	0.336533	14	21.2889	16	1.31165	Downregulated
Nat14	N-acetyltransferase 14	0.048949	0.96279	-0.323838	-2.15619	0.15019	14	23.2384	16	1.31026	Downregulated
Qk	Protein quaking	0.0494288	0.96279	-0.256975	-2.15096	0.11947	14	23.9857	16	1.30602	Downregulated
Tinagl1	Tubulointerstitial nephritis antigen-like	0.0494556	0.96279	-0.3466	-2.15067	0.161159	14	23.593	16	1.30578	Downregulated

## Sheet: Table S3
name	Protein name	pval	adj_pval	diff	t_statistic	se	df	avg_abundance	n_obs	log_pval	regulation
Isca1;AK157302	Iron-sulfur cluster assembly 1 homolog, mitochondrial	0.0016815	0.96279	0.370903	3.87533	0.095709	14	23.7712	16	2.7743	Upregulated
Fdxr	NADPH:adrenodoxin oxidoreductase, mitochondrial	0.00211539	0.96279	0.400586	3.759	0.106567	14	23.444	16	2.67461	Upregulated
Skp1	S-phase kinase-associated protein 1	0.00286434	0.96279	0.211386	3.60597	0.0586211	14	27.7373	16	2.54298	Upregulated
Scrg1	Scrapie-responsive protein 1	0.00492032	0.96279	0.395686	3.33377	0.11869	14	24.2677	16	2.30801	Upregulated
Rtn4rl2	Reticulon-4 receptor-like 2	0.00524606	0.96279	0.291812	3.30155	0.0883864	14	23.3245	16	2.28017	Upregulated
Ddx23	DEAD-Box Helicase 23	0.00545498	0.96279	0.796489	3.28193	0.24269	14	24.8523	16	2.26321	Upregulated
Cxadr	Coxsackievirus and adenovirus receptor homolog	0.00702162	0.96279	0.46996	3.15499	0.148958	14	22.3046	16	2.15356	Upregulated
Ppid	Peptidyl-prolyl cis-trans isomerase D	0.00755738	0.96279	0.162795	3.11799	0.0522114	14	27.3601	16	2.12163	Upregulated
Ankrd17	Ankyrin repeat domain-containing protein 17	0.00918547	0.96279	1.05091	3.01971	0.348016	14	24.98	16	2.0369	Upregulated
Hagh	Hydroxyacylglutathione hydrolase, mitochondrial	0.0105165	0.96279	0.13553	2.95141	0.0459205	14	26.7605	16	1.97813	Upregulated
Map1lc3b	Microtubule-associated proteins 1A/1B light chain 3B	0.012303	0.96279	0.26234	2.87204	0.0913427	14	27.9567	16	1.90999	Upregulated
Tomm5	Mitochondrial import receptor subunit TOM5 homolog	0.0127646	0.96279	0.619821	2.85338	0.217224	14	25.5151	16	1.89399	Upregulated
Srrm1	Serine/arginine repetitive matrix protein 1	0.0143696	0.96279	2.15081	2.79326	0.769998	14	26.0307	16	1.84255	Upregulated
Ggact	Gamma-glutamylaminecyclotransferase	0.0153813	0.96279	0.955587	2.75865	0.346396	14	23.2743	16	1.81301	Upregulated
Erlin1	Erlin-1	0.0157636	0.96279	0.415638	2.74615	0.151353	14	23.0161	16	1.80234	Upregulated
Snx7	Sorting nexin-7	0.0162475	0.96279	1.03976	2.73074	0.380761	14	22.1721	16	1.78921	Upregulated
Slc25a42	Mitochondrial coenzyme A transporter SLC25A42	0.0167699	0.96279	0.268739	2.7146	0.0989976	14	23.9092	16	1.77547	Upregulated
Atpaf1	ATP synthase mitochondrial F1 complex assembly factor 1	0.0174865	0.96279	0.215241	2.69324	0.0799189	14	23.8327	16	1.7573	Upregulated
Adcy9	Adenylate cyclase type 9	0.0175062	0.96279	0.158782	2.69267	0.0589682	14	26.3267	16	1.75681	Upregulated
Ndufaf2	Mimitin, mitochondrial	0.0176738	0.96279	0.628754	2.6878	0.233929	14	23.938	16	1.75267	Upregulated
Haghl	Hydroxyacylglutathione hydrolase-like protein	0.0177349	0.96279	0.342108	2.68603	0.127365	14	24.1876	16	1.75117	Upregulated
Vbp1	Prefoldin subunit 3	0.0177933	0.96279	0.169222	2.68435	0.0630402	14	25.4131	16	1.74974	Upregulated
Srsf3	Serine/arginine-rich splicing factor 3	0.0182267	0.96279	0.163371	2.67205	0.0611405	14	26.8918	16	1.73929	Upregulated
Lin7b	Protein lin-7 homolog B	0.0188391	0.96279	0.240007	2.65514	0.0903934	14	24.4298	16	1.72494	Upregulated
Snx32	Sorting nexin-32	0.0193466	0.96279	0.459966	2.64152	0.174129	14	22.3537	16	1.71339	Upregulated
Ppp2r5b	Serine/threonine-protein phosphatase 2A 56 kDa regulatory subunit beta isoform	0.0195364	0.96279	0.335694	2.63652	0.127325	14	23.0191	16	1.70916	Upregulated
Bloc1s2	Biogenesis of lysosome-related organelles complex 1 subunit 2	0.0205908	0.96279	0.951484	2.60955	0.364615	14	24.1986	16	1.68633	Upregulated
Dap3	28S ribosomal protein S29, mitochondrial	0.0212605	0.96279	0.302384	2.59311	0.116611	14	23.6758	16	1.67243	Upregulated
Atp9a	Phospholipid-transporting ATPase;Probable phospholipid-transporting ATPase IIA	0.0214515	0.96279	0.173898	2.58851	0.0671807	14	26.5821	16	1.66854	Upregulated
Npy	Pro-neuropeptide Y;Neuropeptide Y;C-flanking peptide of NPY	0.0241476	0.96279	1.32629	2.5275	0.524742	14	23.0564	16	1.61713	Upregulated
Pafah1b3	Platelet-activating factor acetylhydrolase IB subunit gamma	0.0253283	0.96279	0.266063	2.50282	0.106305	14	24.2191	16	1.59639	Upregulated
Bzw1	Basic leucine zipper and W2 domain-containing protein 1	0.0256875	0.96279	0.226427	2.49553	0.0907328	14	24.1182	16	1.59028	Upregulated
Nt5c	5(3)-deoxyribonucleotidase, cytosolic type	0.0259724	0.96279	0.193058	2.48982	0.0775392	14	26.9526	16	1.58549	Upregulated
Pcbp3	Poly(rC)-binding protein 3	0.0263254	0.96279	0.239949	2.48282	0.0966437	14	24.1947	16	1.57962	Upregulated
Pex19	Peroxisomal biogenesis factor 19	0.0275323	0.96279	0.512737	2.45956	0.208466	14	23.0439	16	1.56016	Upregulated
Sypl;Sypl1	Synaptophysin-like protein 1	0.0276896	0.96279	0.841681	2.45661	0.342619	14	22.7322	16	1.55768	Upregulated
Mrps21	28S ribosomal protein S21, mitochondrial	0.0282586	0.96279	0.463271	2.44603	0.189397	14	22.9221	16	1.54885	Upregulated
Gmppb	Mannose-1-phosphate guanyltransferase beta	0.0292661	0.96279	0.177014	2.4278	0.0729112	14	24.7067	16	1.53363	Upregulated
Prkra	Interferon-inducible double-stranded RNA-dependent protein kinase activator A	0.0295461	0.96279	0.384506	2.42284	0.1587	14	23.0735	16	1.5295	Upregulated
Cops7a	COP9 signalosome complex subunit 7a	0.0303773	0.96279	0.244855	2.40838	0.101668	14	25.4484	16	1.51745	Upregulated
Syngap1_1	Ras/Rap GTPase-activating protein SynGAP	0.0309529	0.96279	0.502704	2.39858	0.209584	14	23.4444	16	1.5093	Upregulated
Entpd5	Ectonucleoside triphosphate diphosphohydrolase 5	0.0312885	0.96279	0.787216	2.39295	0.328973	14	20.8713	16	1.50461	Upregulated
Tomm7	Mitochondrial import receptor subunit TOM7 homolog	0.031415	0.96279	0.871433	2.39084	0.364488	14	23.0953	16	1.50286	Upregulated
Tceal3;Tceal6	Transcription elongation factor A protein-like 3	0.032934	0.96279	0.453029	2.36614	0.191464	14	24.6045	16	1.48236	Upregulated
Tbl1xr1	F-box-like/WD repeat-containing protein TBL1XR1	0.0337249	0.96279	0.744771	2.3537	0.316426	14	22.7594	16	1.47205	Upregulated
Celf1	CUGBP Elav-like family member 1	0.0337546	0.96279	0.232223	2.35324	0.0986826	14	24.6009	16	1.47167	Upregulated
Map3k7	Mitogen-activated protein kinase kinase kinase 7	0.0340216	0.96279	1.18972	2.3491	0.506459	14	22.24	16	1.46824	Upregulated
Rftn2	Raftlin-2	0.0340998	0.96279	0.293863	2.3479	0.12516	14	24.1576	16	1.46725	Upregulated
Ndufb2	NADH dehydrogenase [ubiquinone] 1 beta subcomplex subunit 2, mitochondrial	0.0343777	0.96279	0.45532	2.34364	0.194279	14	27.2497	16	1.46372	Upregulated
Psmb4	Proteasome subunit beta type-4	0.0344517	0.96279	0.139858	2.34251	0.0597046	14	26.499	16	1.46279	Upregulated
Hist2h2ab	Histone H2A type 2-B	0.0353517	0.96279	0.871287	2.32896	0.37411	14	24.141	16	1.45159	Upregulated
Ncoa7	Nuclear receptor coactivator 7	0.0359034	0.96279	0.436475	2.32081	0.18807	14	22.3756	16	1.44486	Upregulated
Sco1	Protein SCO1 homolog, mitochondrial	0.0370711	0.96279	0.239976	2.30396	0.104158	14	24.7124	16	1.43097	Upregulated
Atp6ap1	V-type proton ATPase subunit S1	0.0380855	0.96279	0.287366	2.28971	0.125503	14	25.0829	16	1.41924	Upregulated
Ly6h	Lymphocyte antigen 6H	0.0386825	0.96279	0.178548	2.2815	0.0782592	14	28.2794	16	1.41249	Upregulated
Nup93	Nuclear pore complex protein Nup93	0.039097	0.96279	0.25928	2.27586	0.113926	14	23.2033	16	1.40786	Upregulated
Podxl	Podocalyxin	0.0410357	0.96279	0.733209	2.25024	0.325836	14	22.9834	16	1.38684	Upregulated
Aak1	AP2-associated protein kinase 1	0.0427547	0.96279	0.706582	2.22844	0.317074	14	23.6	16	1.36902	Upregulated
Chmp3	Charged multivesicular body protein 3	0.0437029	0.96279	0.951427	2.21677	0.429194	14	23.9561	16	1.35949	Upregulated
Blvrb	Flavin reductase (NADPH)	0.0440622	0.96279	0.167913	2.21241	0.0758959	14	25.4506	16	1.35593	Upregulated
Selenbp1;Selenbp2	Selenium-binding protein 1;Selenium-binding protein 2	0.0447361	0.96279	0.108208	2.20432	0.0490889	14	25.2639	16	1.34934	Upregulated
Lysmd1	LysM and putative peptidoglycan-binding domain-containing protein 1	0.0453267	0.96279	0.704903	2.19733	0.3208	14	23.5734	16	1.34365	Upregulated
Ap2a2	AP-2 complex subunit alpha-2	0.0455526	0.96279	0.100411	2.19467	0.0457519	14	30.2884	16	1.34149	Upregulated
Stxbp6	Syntaxin-binding protein 6	0.0462531	0.96279	0.175776	2.18652	0.0803908	14	25.7177	16	1.33486	Upregulated
Stmn3	Stathmin-3	0.048196	0.96279	0.177411	2.1645	0.0819636	14	23.4727	16	1.31699	Upregulated

## Sheet: Table S4
name	Protein name	pval	adj_pval	diff	t_statistic	se	df	avg_abundance	n_obs	log_pval	regulation
Zwint	ZW10 interactor	0.0013158	0.8812	-0.731397	-4.0001	0.182845	14	22.8621	16	2.88081	Downregulated
Armh3	Armadillo Like Helical Domain Containing 3	0.00203665	0.8812	-1.30773	-3.7782	0.346126	14	22.21	16	2.69108	Downregulated
Rap1gds1	Rap1 GTPase-GDP Dissociation Stimulator 1	0.00233244	0.8812	-0.31839	-3.70963	0.0858279	14	27.5527	16	2.63219	Downregulated
Arfip1	ADP-ribosylation factor interacting protein 1	0.00261205	0.8812	-0.755853	-3.65247	0.206943	14	22.9954	16	2.58302	Downregulated
Nrbf2	Nuclear receptor-binding factor 2	0.00368938	0.8812	-1.19577	-3.47852	0.343759	14	22.8831	16	2.43305	Downregulated
Rplp2	60S acidic ribosomal protein P2	0.00417909	0.8812	-0.320712	-3.41584	0.0938897	14	26.8896	16	2.37892	Downregulated
Rpl10	Ribosomal protein;60S ribosomal protein L10a	0.00470452	0.8812	-0.280182	-3.35631	0.0834791	14	26.5358	16	2.32748	Downregulated
Rgs14	Regulator of G-protein signaling 14	0.00563191	0.8812	-0.322523	-3.26588	0.0987551	14	24.603	16	2.24934	Downregulated
Aftph	Aftiphilin	0.00618833	0.8812	-1.23455	-3.21852	0.383577	14	22.2382	16	2.20843	Downregulated
Kcna4	Potassium voltage-gated channel subfamily A member 4	0.00661291	0.8812	-0.788013	-3.18515	0.247402	14	22.7886	16	2.17961	Downregulated
Folh1	Glutamate carboxypeptidase 2	0.0072538	0.8812	-1.23417	-3.13862	0.393219	14	22.1317	16	2.13943	Downregulated
Trappc10	Trafficking protein particle complex subunit 10	0.00908173	0.8812	-0.477317	-3.02544	0.157768	14	22.4191	16	2.04183	Downregulated
Nlgn1	Neuroligin-1	0.00910421	0.8812	-1.26907	-3.02419	0.419639	14	22.0324	16	2.04076	Downregulated
Acsl6	Long-chain-fatty-acid--CoA ligase 6	0.00958392	0.8812	-0.819751	-2.99829	0.273406	14	23.1779	16	2.01846	Downregulated
Prmt5	Protein arginine N-methyltransferase 5	0.0115158	0.8812	-0.620617	-2.90552	0.213599	14	23.5602	16	1.9387	Downregulated
Gnpda1	Glucosamine-6-phosphate isomerase 1	0.0118392	0.8812	-0.296203	-2.8915	0.102439	14	24.0292	16	1.92668	Downregulated
Ctps1	CTP synthase 1	0.0122858	0.8812	-0.553654	-2.87275	0.192726	14	22.7773	16	1.9106	Downregulated
Prdx6	Peroxiredoxin-6	0.0125087	0.8812	-1.22388	-2.86364	0.427384	14	25.8515	16	1.90279	Downregulated
Marchf5	E3 ubiquitin-protein ligase MARCH5	0.0125583	0.8812	-0.340458	-2.86164	0.118973	14	23.4005	16	1.90107	Downregulated
Nanp	N-acylneuraminate-9-phosphatase	0.0126415	0.8812	-0.739329	-2.85829	0.258661	14	22.7256	16	1.8982	Downregulated
Sf1	Splicing factor 1	0.0126581	0.8812	-0.444247	-2.85762	0.15546	14	23.0662	16	1.89763	Downregulated
Atp1b3	Sodium/potassium-transporting ATPase subunit beta-3	0.0129876	0.8812	-0.278932	-2.84459	0.0980569	14	25.4619	16	1.88647	Downregulated
Ttyh1	Protein tweety homolog 1	0.0131509	0.8812	-0.46875	-2.83826	0.165154	14	26.8255	16	1.88104	Downregulated
Gbe1	1,4-alpha-glucan-branching enzyme	0.0132279	0.8812	-0.74281	-2.8353	0.261986	14	23.2806	16	1.87851	Downregulated
Kiaa0196	WASH complex subunit strumpellin	0.0139451	0.8812	-0.747951	-2.8085	0.266317	14	23.0938	16	1.85558	Downregulated
Rptor	Regulatory-associated protein of mTOR	0.0141256	0.8812	-0.540493	-2.80197	0.192898	14	22.587	16	1.84999	Downregulated
Pdp1	[Pyruvate dehydrogenase [acetyl-transferring]]-phosphatase 1, mitochondrial	0.0143271	0.8812	-0.618838	-2.79477	0.221427	14	26.6895	16	1.84384	Downregulated
Eif2b2	Translation initiation factor eIF-2B subunit beta	0.0146994	0.8812	-0.95823	-2.78173	0.344473	14	22.5852	16	1.8327	Downregulated
Rab4b	Ras-related protein Rab-4B	0.0153183	0.8812	-0.235187	-2.76074	0.0851898	14	24.8631	16	1.81479	Downregulated
Polr2b	DNA-directed RNA polymerase II subunit RPB2	0.0161862	0.8812	-1.12439	-2.73267	0.411461	14	22.0131	16	1.79085	Downregulated
Nid1	Nidogen-1	0.0161929	0.8812	-0.941481	-2.73246	0.344554	14	22.8965	16	1.79068	Downregulated
Bcl2l1	Bcl-2-like protein 1	0.0165367	0.8812	-0.585196	-2.72175	0.215007	14	21.8754	16	1.78155	Downregulated
Heatr5b	HEAT repeat-containing protein 5B	0.0166381	0.8812	-0.485566	-2.71863	0.178607	14	25.2448	16	1.7789	Downregulated
Ppp2ca	Serine/threonine-protein phosphatase 2A catalytic subunit alpha isoform	0.0178388	0.8812	-0.259307	-2.68305	0.0966462	14	27.9033	16	1.74864	Downregulated
Fam114a2	Protein FAM114A2	0.0184766	0.8812	-0.642486	-2.66509	0.241075	14	23.7215	16	1.73338	Downregulated
Mtmr1	Myotubularin-related protein 12	0.0188696	0.8812	-0.38336	-2.65431	0.144429	14	24.1821	16	1.72424	Downregulated
Ermn	Ermin	0.0191154	0.8812	-0.660561	-2.64768	0.249486	14	25.8414	16	1.71862	Downregulated
Pde6d	Retinal rod rhodopsin-sensitive cGMP 3,5-cyclic phosphodiesterase subunit delta	0.0197605	0.8812	-0.960685	-2.63067	0.365186	14	23.0494	16	1.7042	Downregulated
Ca2;Car2	Carbonic anhydrase 2	0.0198907	0.8812	-0.295337	-2.6273	0.112411	14	28.9319	16	1.70135	Downregulated
Camkk2	Calcium/calmodulin-dependent protein kinase kinase 2	0.0199805	0.8812	-0.419205	-2.62499	0.159698	14	22.8057	16	1.69939	Downregulated
Eif3a	Eukaryotic translation initiation factor 3 subunit A	0.0199863	0.8812	-0.34265	-2.62485	0.130541	14	25.6604	16	1.69927	Downregulated
Gng12	Guanine nucleotide-binding protein G(I)/G(S)/G(O) subunit gamma-12	0.0203767	0.8812	-0.416613	-2.61492	0.159321	14	27.8046	16	1.69087	Downregulated
Serpinb1a	Leukocyte elastase inhibitor A	0.0207573	0.8812	-0.254144	-2.60542	0.0975446	14	24.6165	16	1.68283	Downregulated
Rasal2	RAS protein activator-like 2	0.0210649	0.8812	-1.29577	-2.59786	0.498784	14	21.6871	16	1.67644	Downregulated
Clstn1	Calsyntenin-1;Soluble Alc-alpha;CTF1-alpha	0.0216002	0.8812	-0.448277	-2.58496	0.173418	14	24.8651	16	1.66554	Downregulated
Kcnq2	Potassium voltage-gated channel subfamily KQT member 2	0.0218187	0.8812	-0.888145	-2.57978	0.344272	14	23.014	16	1.66117	Downregulated
Pramel7	Preferentially expressed antigen in melanoma-like protein 7	0.0222159	0.8812	-1.22848	-2.57049	0.477915	14	23.5627	16	1.65334	Downregulated
Gskip	GSK3-beta interaction protein	0.0223201	0.8812	-1.65019	-2.56808	0.642577	14	21.323	16	1.6513	Downregulated
Ccny	Cyclin-Y	0.0225238	0.8812	-0.684172	-2.56341	0.2669	14	23.1788	16	1.64736	Downregulated
Ptpmt1	Phosphatidylglycerophosphatase and protein-tyrosine phosphatase 1	0.0227888	0.8812	-0.694304	-2.55738	0.271491	14	22.7367	16	1.64228	Downregulated
Aspscr1	Tether containing UBX domain for GLUT4	0.0231113	0.8812	-1.19681	-2.55014	0.46931	14	22.4279	16	1.63618	Downregulated
Mpst	3-mercaptopyruvate sulfurtransferase	0.0233144	0.8812	-0.406234	-2.54562	0.159581	14	25.5132	16	1.63238	Downregulated
Huwe1	E3 ubiquitin-protein ligase HUWE1	0.0239008	0.8812	-0.51587	-2.53281	0.203675	14	24.0829	16	1.62159	Downregulated
Fam45a	Fam45a	0.0239637	0.8812	-0.467224	-2.53145	0.184568	14	22.6663	16	1.62045	Downregulated
Ctps2	CTP synthase 2	0.0240989	0.8812	-1.03163	-2.52854	0.407995	14	21.9833	16	1.618	Downregulated
Cryab	Alpha-crystallin B chain	0.0247659	0.8812	-1.42775	-2.51444	0.56782	14	25.0223	16	1.60615	Downregulated
Lxn	Latexin	0.0252726	0.8812	-0.330503	-2.50396	0.131992	14	26.3332	16	1.59735	Downregulated
Ttll12	Tubulin--tyrosine ligase-like protein 12	0.02539	0.8812	-0.649089	-2.50156	0.259473	14	23.5026	16	1.59534	Downregulated
Cct3	T-complex protein 1 subunit gamma	0.0257703	0.8812	-0.22562	-2.49386	0.0904701	14	26.6451	16	1.58888	Downregulated
Ptpn1	Tyrosine-protein phosphatase non-receptor type 11	0.0267299	0.8812	-0.444596	-2.47492	0.179641	14	22.4008	16	1.573	Downregulated
Dock1	Dedicator of cytokinesis protein 1	0.0272032	0.8812	-1.2269	-2.46581	0.497563	14	25.5513	16	1.56538	Downregulated
Mrps17	28S ribosomal protein S17, mitochondrial	0.0277169	0.8812	-0.768558	-2.45609	0.312919	14	22.671	16	1.55726	Downregulated
Prrc2a	Protein PRRC2A	0.0277773	0.8812	-1.12484	-2.45496	0.458192	14	22.8085	16	1.55631	Downregulated
Abcf2	ATP-binding cassette sub-family F member 2	0.0280426	0.8812	-0.557011	-2.45002	0.227349	14	23.1136	16	1.55218	Downregulated
Dpp8	Dipeptidyl peptidase 8	0.0282546	0.8812	-0.833074	-2.44611	0.340572	14	22.5988	16	1.54891	Downregulated
Ppp1r1a	Protein phosphatase 1 regulatory subunit 1A	0.0284017	0.8812	-0.503238	-2.44341	0.205958	14	24.8564	16	1.54665	Downregulated
Tmx1	Thioredoxin-related transmembrane protein 1	0.0288254	0.8812	-0.733756	-2.4357	0.30125	14	23.9429	16	1.54022	Downregulated
Lmtk3	Serine/threonine-protein kinase LMTK3	0.0291325	0.8812	-0.915601	-2.43019	0.376762	14	20.8457	16	1.53562	Downregulated
Rp2	RAS guanyl-releasing protein 2	0.029159	0.8812	-0.739228	-2.42971	0.304245	14	23.0441	16	1.53523	Downregulated
Tsn	Translin	0.0296149	0.8812	-0.431335	-2.42163	0.178118	14	25.2186	16	1.52849	Downregulated
Cacybp	Calcyclin-binding protein	0.0297043	0.8812	-0.265275	-2.42006	0.109615	14	25.5062	16	1.52718	Downregulated
Ero1l	ERO1-like protein alpha	0.0297883	0.8812	-0.468427	-2.41859	0.193678	14	22.6953	16	1.52595	Downregulated
Ndufaf5	NADH dehydrogenase [ubiquinone] 1 alpha subcomplex assembly factor 5	0.0300745	0.8812	-0.431542	-2.4136	0.178796	14	23.0197	16	1.5218	Downregulated
Epm2aip1	EPM2A-interacting protein 1	0.0305987	0.8812	-0.47624	-2.40459	0.198054	14	25.0777	16	1.5143	Downregulated
Adam22	Disintegrin and metalloproteinase domain-containing protein 22	0.0309869	0.8812	-0.39819	-2.39801	0.16605	14	25.2017	16	1.50882	Downregulated
Psmd12	26S proteasome non-ATPase regulatory subunit 12	0.0312073	0.8812	-0.191403	-2.39431	0.079941	14	26.0341	16	1.50574	Downregulated
Clpb	Caseinolytic peptidase B protein homolog	0.0313199	0.8812	-0.48506	-2.39242	0.202748	14	23.4277	16	1.50418	Downregulated
Ppme1	Protein phosphatase methylesterase 1	0.0314255	0.8812	-0.274894	-2.39067	0.114986	14	26.395	16	1.50272	Downregulated
Dctn4	Dynactin subunit 4	0.0320978	0.8812	-0.27457	-2.3796	0.115385	14	23.8049	16	1.49352	Downregulated
Gatsl2	GATS-like protein 2	0.0325058	0.8812	-1.35962	-2.37299	0.572957	14	21.6918	16	1.48804	Downregulated
Pdpr	Pyruvate dehydrogenase phosphatase regulatory subunit, mitochondrial	0.0329446	0.8812	-0.338615	-2.36597	0.143119	14	22.6163	16	1.48222	Downregulated
Sepn1	Selenoprotein N	0.0334749	0.8812	-1.41018	-2.3576	0.598143	14	18.3528	16	1.47528	Downregulated
Ddah2	N(G),N(G)-dimethylarginine dimethylaminohydrolase 2	0.0334904	0.8812	-0.332917	-2.35736	0.141225	14	23.4352	16	1.47508	Downregulated
Pgrmc2	Membrane-associated progesterone receptor component 2	0.0337088	0.8812	-0.809883	-2.35395	0.344053	14	23.141	16	1.47226	Downregulated
Timm50	Mitochondrial import inner membrane translocase subunit TIM50	0.033776	0.8812	-0.329657	-2.3529	0.140107	14	24.2499	16	1.47139	Downregulated
Rpl22l1	60S ribosomal protein L22-like 1	0.0359918	0.8812	-0.556681	-2.31952	0.239998	14	24.1286	16	1.4438	Downregulated
Sbds	Ribosome maturation protein SBDS	0.0364806	0.8812	-0.428689	-2.31242	0.185386	14	21.951	16	1.43794	Downregulated
Ighm	Ig mu chain C region	0.0364931	0.8812	-1.438	-2.31224	0.621908	14	23.1288	16	1.43779	Downregulated
Arl8a	ADP-ribosylation factor-like protein 8A	0.0366903	0.8812	-0.238196	-2.3094	0.103142	14	24.9455	16	1.43545	Downregulated
Upf1	Regulator of nonsense transcripts 1	0.0369814	0.8812	-0.249251	-2.30523	0.108124	14	24.4121	16	1.43202	Downregulated
Slc25a1	Brain mitochondrial carrier protein 1;Kidney mitochondrial carrier protein 1	0.0374921	0.8812	-0.466084	-2.298	0.202821	14	24.5739	16	1.42606	Downregulated
Acad9	Acyl-CoA dehydrogenase family member 9, mitochondrial	0.0380673	0.8812	-0.193154	-2.28997	0.0843479	14	24.6694	16	1.41945	Downregulated
Prex1	Phosphatidylinositol 3,4,5-trisphosphate-dependent Rac exchanger 1 protein	0.0384154	0.8812	-0.524668	-2.28516	0.229598	14	22.8909	16	1.41549	Downregulated
Prdx1	Peroxiredoxin-1	0.03902	0.8812	-0.137849	-2.27691	0.0605424	14	27.7828	16	1.40871	Downregulated
Prkacb	cAMP-dependent protein kinase catalytic subunit beta	0.0395745	0.8812	-0.288388	-2.26944	0.127074	14	24.8882	16	1.40258	Downregulated
Dars	Aspartate--tRNA ligase, mitochondrial	0.0398183	0.8812	-0.340064	-2.26619	0.15006	14	25.3854	16	1.39992	Downregulated
Eif4a1	Eukaryotic initiation factor 4A-I	0.0398766	0.8812	-0.154146	-2.26542	0.0680432	14	25.6291	16	1.39928	Downregulated
Cyb5r1	NADH-cytochrome b5 reductase 1	0.0399118	0.8812	-0.353876	-2.26495	0.15624	14	23.9848	16	1.3989	Downregulated
Rgs20	Regulator of G-protein signaling 20	0.0399552	0.8812	-0.88573	-2.26437	0.391159	14	22.9551	16	1.39843	Downregulated
Clmn	Calmin	0.0400011	0.8812	-0.285411	-2.26377	0.126078	14	23.1361	16	1.39793	Downregulated
C530008M17Rik	Uncharacterized protein KIAA1211	0.0405967	0.8812	-1.1932	-2.25594	0.528916	14	23.0422	16	1.39151	Downregulated
Gcdh	Glutaryl-CoA dehydrogenase, mitochondrial	0.0408091	0.8812	-0.577403	-2.25317	0.256263	14	24.2184	16	1.38924	Downregulated
Arl1	ADP-ribosylation factor-like protein 1	0.0412642	0.8812	-0.560081	-2.24729	0.249225	14	23.8057	16	1.38443	Downregulated
Endog	Endonuclease G, mitochondrial	0.0413506	0.8812	-0.46338	-2.24618	0.206297	14	22.1717	16	1.38352	Downregulated
Adprh	[Protein ADP-ribosylarginine] hydrolase	0.0416717	0.8812	-0.589928	-2.24207	0.263117	14	23.6354	16	1.38016	Downregulated
Rars	Probable arginine--tRNA ligase, mitochondrial	0.0420257	0.8812	-0.298297	-2.23758	0.133312	14	24.0003	16	1.37649	Downregulated
Slc44a2	Choline transporter-like protein 2	0.0421643	0.8812	-0.455269	-2.23583	0.203624	14	23.267	16	1.37506	Downregulated
Synrg	Synergin gamma	0.0430023	0.8812	-0.813387	-2.22537	0.365506	14	22.8076	16	1.36651	Downregulated
Etf1	Eukaryotic peptide chain release factor subunit 1	0.0430195	0.8812	-0.378602	-2.22516	0.170146	14	24.176	16	1.36633	Downregulated
Hist1h2br	Histone H2B;Histone H2B type 1-P;Histone H2B type 1-K;Histone H2B type 1-B;Histone H2B type 1-F/J/L;Histone H2B type 1-A	0.0431575	0.8812	-0.214076	-2.22346	0.0962805	14	31.7138	16	1.36494	Downregulated
Gga1	ADP-ribosylation factor-binding protein GGA1	0.0432812	0.8812	-0.404378	-2.22193	0.181994	14	23.3304	16	1.3637	Downregulated
Sec13	Protein SEC13 homolog	0.0435339	0.8812	-0.394072	-2.21884	0.177603	14	23.1807	16	1.36117	Downregulated
Sh3bgrl3	SH3 domain-binding glutamic acid-rich-like protein 3	0.0437083	0.8812	-0.280311	-2.21671	0.126454	14	28.1641	16	1.35944	Downregulated
Aimp2	Aminoacyl tRNA synthase complex-interacting multifunctional protein 2	0.0438636	0.8812	-0.661302	-2.21482	0.298581	14	23.3088	16	1.3579	Downregulated
Bai3	Brain-specific angiogenesis inhibitor 3	0.0442877	0.8812	-1.14295	-2.20969	0.517245	14	22.5185	16	1.35372	Downregulated
Osbpl8	Oxysterol-binding protein	0.0444793	0.8812	-0.460631	-2.20739	0.208676	14	23.2841	16	1.35184	Downregulated
Numa1	Nuclear mitotic apparatus protein 1	0.0448204	0.8812	-0.426056	-2.20332	0.19337	14	22.6912	16	1.34852	Downregulated
Agrn	Agrin;Agrin N-terminal 110 kDa subunit;Agrin C-terminal 110 kDa subunit;Agrin C-terminal 90 kDa fragment;Agrin C-terminal 22 kDa fragment	0.0451303	0.8812	-0.725542	-2.19964	0.329845	14	22.7093	16	1.34553	Downregulated
Ptbp2	Polypyrimidine tract-binding protein 2	0.0454028	0.8812	-0.305833	-2.19643	0.139241	14	25.8129	16	1.34292	Downregulated
Col6a3	Collagen, type VI, alpha 3	0.0458792	0.8812	-0.74355	-2.19086	0.339387	14	24.4591	16	1.33838	Downregulated
Lrrc59	Leucine-rich repeat-containing protein 59	0.046266	0.8812	-0.325806	-2.18637	0.149016	14	25.9834	16	1.33474	Downregulated
Akap12	A-kinase anchor protein 12	0.0463562	0.8812	-0.523769	-2.18533	0.239674	14	22.8538	16	1.33389	Downregulated
Rpl5	60S ribosomal protein L5	0.0465254	0.8812	-0.200609	-2.18339	0.0918798	14	26.6827	16	1.33231	Downregulated
Gripap1	GRIP1-associated protein 1	0.047216	0.8812	-0.36393	-2.1755	0.167285	14	23.9194	16	1.32591	Downregulated
Bnip2	BCL2/adenovirus E1B 19 kDa protein-interacting protein 2	0.047301	0.8812	-0.536122	-2.17454	0.246545	14	23.4093	16	1.32513	Downregulated
Pum1	Pumilio homolog 1	0.0478181	0.8812	-0.484425	-2.16872	0.223369	14	25.7892	16	1.32041	Downregulated
Ighg2c	Ig gamma-2A chain C region secreted form	0.0481721	0.8812	-1.21721	-2.16477	0.562282	14	23.9136	16	1.3172	Downregulated
Svip	Small VCP/p97-interacting protein	0.0481984	0.8812	-1.21238	-2.16448	0.560125	14	23.4159	16	1.31697	Downregulated
Prkaa1	5-AMP-activated protein kinase catalytic subunit alpha-1	0.0484321	0.8812	-0.450091	-2.16188	0.208194	14	23.3164	16	1.31487	Downregulated
Snf8	Vacuolar-sorting protein SNF8	0.0484465	0.8812	-0.702398	-2.16173	0.324924	14	22.9871	16	1.31474	Downregulated
Akap10	A-kinase anchor protein 10, mitochondrial	0.0485663	0.8812	-1.39897	-2.1604	0.647549	14	21.8945	16	1.31367	Downregulated
Brk1	Protein BRICK1	0.0485823	0.8812	-0.311424	-2.16022	0.144163	14	26.078	16	1.31352	Downregulated
Arpc5l	Actin-related protein 2/3 complex subunit 5-like protein	0.0493331	0.8812	-0.399401	-2.152	0.185595	14	27.0907	16	1.30686	Downregulated
Bcat2	Branched-chain-amino-acid aminotransferase;Branched-chain-amino-acid aminotransferase, mitochondrial	0.0498204	0.8812	-1.06306	-2.14672	0.495202	14	23.1412	16	1.30259	Downregulated
Wdfy3	WD repeat and FYVE domain-containing protein 3	0.0499359	0.8812	-0.830873	-2.14548	0.387267	14	23.2637	16	1.30159	Downregulated

## Sheet: Table S5
name	Protein name	pval	adj_pval	diff	t_statistic	se	df	avg_abundance	n_obs	log_pval	regulation
Parl	Presenilins-associated rhomboid-like protein, mitochondrial;P-beta	0.00074837	0.8812	1.7623	4.28966	0.410826	14	21.7556	16	3.12588	Upregulated
Samhd1	Deoxynucleoside triphosphate triphosphohydrolase SAMHD1	0.00231163	0.8812	0.797445	3.71415	0.214704	14	23.74	16	2.63608	Upregulated
Bcar1	Breast cancer anti-estrogen resistance protein 1	0.00635349	0.8812	1.37049	3.20528	0.427574	14	22.816	16	2.19699	Upregulated
Uqcr11	Cytochrome b-c1 complex subunit 10	0.00655829	0.8812	1.08741	3.18933	0.340952	14	23.1313	16	2.18321	Upregulated
Brinp2	BMP/retinoic acid-inducible neural-specific protein 2	0.00732888	0.8812	1.07837	3.13344	0.344147	14	23.1422	16	2.13496	Upregulated
Mmgt1	Membrane magnesium transporter 1	0.00923015	0.8812	0.536028	3.01726	0.177654	14	23.3149	16	2.03479	Upregulated
Lsm12	Protein LSM12 homolog	0.010079	0.8812	0.418989	2.97287	0.140938	14	25.1167	16	1.99658	Upregulated
Ppm1k	Protein phosphatase 1K, mitochondrial	0.0159961	0.8812	1.74353	2.73869	0.636628	14	19.6528	16	1.79599	Upregulated
Clptm1	Cleft lip and palate transmembrane protein 1 homolog	0.0167606	0.8812	1.12229	2.71489	0.413383	14	22.4128	16	1.77571	Upregulated
Snx32	Sorting nexin-32	0.0179552	0.8812	0.766195	2.67972	0.285923	14	22.2089	16	1.74581	Upregulated
Golph3	Golgi phosphoprotein 3	0.0181529	0.8812	1.16965	2.67413	0.437396	14	22.3647	16	1.74105	Upregulated
Nedd4	E3 ubiquitin-protein ligase NEDD4	0.018337	0.8812	0.501261	2.66897	0.187811	14	23.2704	16	1.73667	Upregulated
Stxbp5l	Syntaxin-binding protein 5-like	0.0192161	0.8812	1.30177	2.64499	0.492163	14	22.4289	16	1.71634	Upregulated
Cdk13;Cdk12	Cyclin-dependent kinase 13;Cyclin-dependent kinase 12	0.0198313	0.8812	1.96095	2.62884	0.745937	14	19.7909	16	1.70265	Upregulated
Dhx30	Putative ATP-dependent RNA helicase DHX30	0.0207267	0.8812	0.84098	2.60618	0.322687	14	22.2215	16	1.68347	Upregulated
Elavl3	ELAV-like protein 3	0.0208961	0.8812	0.403374	2.60199	0.155025	14	23.867	16	1.67994	Upregulated
Katnb1	Katanin p80 WD40 repeat-containing subunit B1	0.0215445	0.8812	0.426053	2.58629	0.164736	14	24.8744	16	1.66666	Upregulated
Lman2	Vesicular integral-membrane protein VIP36	0.021861	0.8812	0.619636	2.57878	0.240282	14	22.75	16	1.66033	Upregulated
Supv3l1	ATP-dependent RNA helicase SUPV3L1, mitochondrial	0.0221401	0.8812	0.487258	2.57225	0.189428	14	22.69	16	1.65482	Upregulated
Pfas	Phosphoribosylformylglycinamidine synthase	0.0230284	0.8812	0.352514	2.55199	0.138133	14	23.5676	16	1.63774	Upregulated
Mri1	Methylthioribose-1-phosphate isomerase	0.0257344	0.8812	0.843112	2.49459	0.337977	14	23.1087	16	1.58949	Upregulated
Atp5g2;Atp5g1;Atp5g3	ATP synthase F(0) complex subunit C1, mitochondrial;ATP synthase F(0) complex subunit C3, mitochondrial;ATP synthase F(0) complex subunit C2, mitochondrial	0.0267936	0.8812	2.05643	2.47368	0.831325	14	27.3088	16	1.57197	Upregulated
Dguok	Deoxyguanosine kinase, mitochondrial	0.0269475	0.8812	0.613837	2.47071	0.248446	14	28.9977	16	1.56948	Upregulated
Sf3a2	Splicing factor 3A subunit 2	0.0312139	0.8812	0.888659	2.3942	0.371172	14	22.7788	16	1.50565	Upregulated
Snrnp70	U1 small nuclear ribonucleoprotein 70 kDa	0.0319506	0.8812	0.454311	2.382	0.190727	14	23.3788	16	1.49552	Upregulated
Bclaf1	Bcl-2-associated transcription factor 1	0.0378479	0.8812	0.354674	2.29302	0.154676	14	23.3697	16	1.42196	Upregulated
Crbn	Protein cereblon	0.0387144	0.8812	0.47345	2.28106	0.207557	14	22.8723	16	1.41213	Upregulated
Tcea1	Transcription elongation factor A protein 1	0.0392952	0.8812	0.539628	2.27319	0.237388	14	22.4685	16	1.40566	Upregulated
Pomgnt2	Protein O-linked-mannose beta-1,4-N-acetylglucosaminyltransferase 2	0.0393418	0.8812	0.668831	2.27256	0.294307	14	21.7298	16	1.40515	Upregulated
Atp2b3	Calcium-transporting ATPase	0.0394769	0.8812	0.867128	2.27075	0.381869	14	23.4428	16	1.40366	Upregulated
Hax1	HCLS1-associated protein X-1	0.0420745	0.8812	0.864415	2.23697	0.386423	14	22.0312	16	1.37598	Upregulated
Supt16;Supt16h	FACT complex subunit SPT16	0.0429962	0.8812	1.22013	2.22545	0.548263	14	21.7515	16	1.36657	Upregulated
Srsf4	Serine/arginine-rich splicing factor 4	0.0443508	0.8812	1.10705	2.20894	0.501168	14	22.3905	16	1.3531	Upregulated
2410002F23Rik	RIKEN cDNA 2410002F23	0.0475029	0.8812	0.983241	2.17226	0.452634	14	21.6837	16	1.32328	Upregulated
Edc4	Enhancer of mRNA-decapping protein 4	0.0481403	0.8812	0.670858	2.16512	0.309847	14	22.9134	16	1.31749	Upregulated
Rasgrf2	Ras-specific guanine nucleotide-releasing factor 2	0.0481852	0.8812	0.566941	2.16462	0.261912	14	22.4173	16	1.31709	Upregulated
Plxdc2	Plexin domain-containing protein 2	0.0497333	0.8812	0.939291	2.14766	0.437356	14	21.9936	16	1.30335	Upregulated

## Sheet: Table S6
#category	term ID	term description	observed gene count	background gene count	strength	signal	false discovery rate	matching proteins in your network (IDs)	matching proteins in your network (labels)
COMPARTMENTS	GOCC:0110165	Cellular anatomical entity	146	13279	0.16	0.61	1.74e-11	10090.ENSMUSP00000001780,10090.ENSMUSP00000001845,10090.ENSMUSP00000004684,10090.ENSMUSP00000005185,10090.ENSMUSP00000005860,10090.ENSMUSP00000006367,10090.ENSMUSP00000007042,10090.ENSMUSP00000008537,10090.ENSMUSP00000010804,10090.ENSMUSP00000012028,10090.ENSMUSP00000014920,10090.ENSMUSP00000017629,10090.ENSMUSP00000018544,10090.ENSMUSP00000018572,10090.ENSMUSP00000019317,10090.ENSMUSP00000020298…	Akt1,Capns1,Arhgef18,Cstb,Pvalb,Htra1,Ik,Carhsp1,Plcd1,Gltp,Nol3,Top2b,Sept4,Akap1,Rab5c,Pcbd1,Cfap36,Adssl1,Tpmt,Uqcrb,Ero1l,Psmc6,Nefm,Nefl,Dnajc3,Adcy8,Samm50,Gpt,Shoc2,Fam45a,Wdr45b,Chmp6,Chm,Phkg1,Hspa5,Gorasp2,Car2,Eif6,Lamtor2,Decr1,Ndufaf4,Scp2,Frmd4b,Smg1,Bcat2,Brcc3,Abcb7,Ist1,Csk,Uba5,Prkar2a,Pgm5,Myo1d,Slc12a9,Rps29,Selenow,Map2k4,Ina,Tsfm,Enpp6,Mbp,Ncoa5,Smarcal1,Nup133,Lrfn5,Hectd3,…
COMPARTMENTS	GOCC:0043227	Membrane-bounded organelle	92	8117	0.17	0.43	0.00038	10090.ENSMUSP00000001780,10090.ENSMUSP00000005860,10090.ENSMUSP00000007042,10090.ENSMUSP00000014920,10090.ENSMUSP00000017629,10090.ENSMUSP00000018544,10090.ENSMUSP00000018572,10090.ENSMUSP00000019317,10090.ENSMUSP00000020754,10090.ENSMUSP00000021993,10090.ENSMUSP00000022378,10090.ENSMUSP00000022734,10090.ENSMUSP00000023071,10090.ENSMUSP00000025957,10090.ENSMUSP00000026173,10090.ENSMUSP00000026434…	Akt1,Pvalb,Ik,Nol3,Top2b,Sept4,Akap1,Rab5c,Cfap36,Uqcrb,Ero1l,Dnajc3,Samm50,Fam45a,Wdr45b,Chmp6,Hspa5,Gorasp2,Eif6,Lamtor2,Decr1,Ndufaf4,Scp2,Bcat2,Brcc3,Abcb7,Ist1,Uba5,Myo1d,Rps29,Map2k4,Ina,Tsfm,Mbp,Ncoa5,Smarcal1,Nup133,Gstz1,Ston2,Ttc19,Poldip3,Llgl1,Arhgdia,Dlg1,Suclg1,Rab31,Cpt1c,Mobp,Sirt2,Ndufa3,Pdia4,Rnpep,Prpf4b,Ampd2,Nefh,Lrrc8a,Rims1,Golga2,Cnp,Rasgrp1,Cbarp,Pithd1,Tinagl1,Acsl6,Sec2…
COMPARTMENTS	GOCC:0043229	Intracellular organelle	104	8917	0.18	0.52	9.48e-06	10090.ENSMUSP00000001780,10090.ENSMUSP00000005860,10090.ENSMUSP00000007042,10090.ENSMUSP00000008537,10090.ENSMUSP00000014920,10090.ENSMUSP00000017629,10090.ENSMUSP00000018544,10090.ENSMUSP00000018572,10090.ENSMUSP00000019317,10090.ENSMUSP00000021993,10090.ENSMUSP00000022378,10090.ENSMUSP00000022638,10090.ENSMUSP00000022639,10090.ENSMUSP00000022734,10090.ENSMUSP00000023071,10090.ENSMUSP00000025957…	Akt1,Pvalb,Ik,Carhsp1,Nol3,Top2b,Sept4,Akap1,Rab5c,Uqcrb,Ero1l,Nefm,Nefl,Dnajc3,Samm50,Fam45a,Wdr45b,Chmp6,Hspa5,Gorasp2,Eif6,Lamtor2,Decr1,Ndufaf4,Scp2,Smg1,Bcat2,Brcc3,Abcb7,Ist1,Uba5,Prkar2a,Pgm5,Myo1d,Rps29,Map2k4,Ina,Tsfm,Mbp,Ncoa5,Smarcal1,Nup133,Gstz1,Ston2,Ttc19,Poldip3,Llgl1,Arhgdia,Dlg1,Suclg1,Rab31,Cpt1c,Mobp,Sirt2,Ndufa3,Pdia4,Rnpep,Prpf4b,Ampd2,Nefh,Lrrc8a,Rims1,Golga2,Cnp,Dstn,Rasgr…
COMPARTMENTS	GOCC:0043226	Organelle	107	9352	0.18	0.51	1.09e-05	10090.ENSMUSP00000001780,10090.ENSMUSP00000005860,10090.ENSMUSP00000007042,10090.ENSMUSP00000008537,10090.ENSMUSP00000014920,10090.ENSMUSP00000017629,10090.ENSMUSP00000018544,10090.ENSMUSP00000018572,10090.ENSMUSP00000019317,10090.ENSMUSP00000020754,10090.ENSMUSP00000021993,10090.ENSMUSP00000022378,10090.ENSMUSP00000022638,10090.ENSMUSP00000022639,10090.ENSMUSP00000022734,10090.ENSMUSP00000023007…	Akt1,Pvalb,Ik,Carhsp1,Nol3,Top2b,Sept4,Akap1,Rab5c,Cfap36,Uqcrb,Ero1l,Nefm,Nefl,Dnajc3,Adcy8,Samm50,Fam45a,Wdr45b,Chmp6,Hspa5,Gorasp2,Eif6,Lamtor2,Decr1,Ndufaf4,Scp2,Smg1,Bcat2,Brcc3,Abcb7,Ist1,Uba5,Prkar2a,Pgm5,Myo1d,Rps29,Map2k4,Ina,Tsfm,Mbp,Ncoa5,Smarcal1,Nup133,Lrfn5,Gstz1,Ston2,Ttc19,Poldip3,Llgl1,Arhgdia,Dlg1,Suclg1,Rab31,Cpt1c,Mobp,Sirt2,Ndufa3,Pdia4,Rnpep,Prpf4b,Ampd2,Nefh,Lrrc8a,Rims1,Go…
COMPARTMENTS	GOCC:0043231	Intracellular membrane-bounded organelle	87	7393	0.19	0.46	0.00021	10090.ENSMUSP00000001780,10090.ENSMUSP00000005860,10090.ENSMUSP00000007042,10090.ENSMUSP00000014920,10090.ENSMUSP00000017629,10090.ENSMUSP00000018572,10090.ENSMUSP00000019317,10090.ENSMUSP00000021993,10090.ENSMUSP00000022378,10090.ENSMUSP00000022734,10090.ENSMUSP00000023071,10090.ENSMUSP00000026173,10090.ENSMUSP00000026434,10090.ENSMUSP00000028222,10090.ENSMUSP00000028509,10090.ENSMUSP00000029142…	Akt1,Pvalb,Ik,Nol3,Top2b,Akap1,Rab5c,Uqcrb,Ero1l,Dnajc3,Samm50,Wdr45b,Chmp6,Hspa5,Gorasp2,Eif6,Lamtor2,Decr1,Ndufaf4,Scp2,Bcat2,Brcc3,Abcb7,Ist1,Uba5,Myo1d,Rps29,Map2k4,Ina,Tsfm,Mbp,Ncoa5,Smarcal1,Nup133,Gstz1,Ston2,Ttc19,Poldip3,Llgl1,Arhgdia,Dlg1,Suclg1,Rab31,Cpt1c,Mobp,Sirt2,Ndufa3,Pdia4,Rnpep,Prpf4b,Ampd2,Nefh,Lrrc8a,Golga2,Cnp,Rasgrp1,Cbarp,Pithd1,Tinagl1,Acsl6,Sec24a,Oxr1,Srsf5,Arhgef7,Hnrn…
COMPARTMENTS	GOCC:0016020	Membrane	64	5247	0.2	0.39	0.0026	10090.ENSMUSP00000001780,10090.ENSMUSP00000010804,10090.ENSMUSP00000018572,10090.ENSMUSP00000019317,10090.ENSMUSP00000021726,10090.ENSMUSP00000021993,10090.ENSMUSP00000022378,10090.ENSMUSP00000023007,10090.ENSMUSP00000023071,10090.ENSMUSP00000026173,10090.ENSMUSP00000026434,10090.ENSMUSP00000028222,10090.ENSMUSP00000028509,10090.ENSMUSP00000029078,10090.ENSMUSP00000029698,10090.ENSMUSP00000029925…	Akt1,Plcd1,Akap1,Rab5c,Adssl1,Uqcrb,Ero1l,Adcy8,Samm50,Wdr45b,Chmp6,Hspa5,Gorasp2,Car2,Lamtor2,Ndufaf4,Scp2,Abcb7,Csk,Uba5,Prkar2a,Pgm5,Myo1d,Slc12a9,Rps29,Selenow,Ina,Enpp6,Nup133,Lrfn5,Ttc19,Llgl1,Arhgdia,Dlg1,Suclg1,Rab31,Cpt1c,Ndufa3,Ampd2,Aqp4,Lrrc8a,Il1rap,Rims1,Hcn2,Golga2,Cnp,Mog,Cbarp,Sec24a,Arhgef7,Rab7,Tpm1,Nrp2,Pde4d,Ap3m1,Tmem63c,Iqgap1,Slc8a1,Arhgap12,Ank2,Mag,Picalm,Dnm1l,Tjp2
COMPARTMENTS	GOCC:0005622	Intracellular	136	10948	0.21	0.7	6.4e-14	10090.ENSMUSP00000001780,10090.ENSMUSP00000001845,10090.ENSMUSP00000004684,10090.ENSMUSP00000005185,10090.ENSMUSP00000005860,10090.ENSMUSP00000007042,10090.ENSMUSP00000008537,10090.ENSMUSP00000010804,10090.ENSMUSP00000012028,10090.ENSMUSP00000013693,10090.ENSMUSP00000014920,10090.ENSMUSP00000017629,10090.ENSMUSP00000018544,10090.ENSMUSP00000018572,10090.ENSMUSP00000019317,10090.ENSMUSP00000020298…	Akt1,Capns1,Arhgef18,Cstb,Pvalb,Ik,Carhsp1,Plcd1,Gltp,Commd8,Nol3,Top2b,Sept4,Akap1,Rab5c,Pcbd1,Adssl1,Tpmt,Uqcrb,Ero1l,Psmc6,Nefm,Nefl,Dnajc3,Adcy8,Samm50,Gpt,Shoc2,Fam45a,Wdr45b,Chmp6,Chm,Phkg1,Hspa5,Gorasp2,Car2,Eif6,Lamtor2,Decr1,Ndufaf4,Scp2,Frmd4b,Ptms,Smg1,Bcat2,Brcc3,Abcb7,Ist1,Csk,Uba5,Prkar2a,Pgm5,Myo1d,Rps29,Selenow,Map2k4,Ina,Tsfm,Mbp,Ncoa5,Smarcal1,Nup133,Hectd3,Gstz1,Ston2,Ttc19,Pol…
COMPARTMENTS	GOCC:0043232	Intracellular non-membrane-bounded organelle	46	3336	0.26	0.41	0.0029	10090.ENSMUSP00000001780,10090.ENSMUSP00000005860,10090.ENSMUSP00000007042,10090.ENSMUSP00000008537,10090.ENSMUSP00000017629,10090.ENSMUSP00000018544,10090.ENSMUSP00000018572,10090.ENSMUSP00000019317,10090.ENSMUSP00000022638,10090.ENSMUSP00000022639,10090.ENSMUSP00000026434,10090.ENSMUSP00000029142,10090.ENSMUSP00000032891,10090.ENSMUSP00000035220,10090.ENSMUSP00000036025,10090.ENSMUSP00000037819…	Akt1,Pvalb,Ik,Carhsp1,Top2b,Sept4,Akap1,Rab5c,Nefm,Nefl,Chmp6,Eif6,Smg1,Prkar2a,Pgm5,Myo1d,Rps29,Ina,Smarcal1,Nup133,Poldip3,Llgl1,Dlg1,Sirt2,Prpf4b,Nefh,Rims1,Golga2,Cnp,Dstn,Pkp4,Eml1,Oxr1,Arhgef7,Hnrnpa3,Atrx,Rab7,Tpm1,Pde4d,Fhit,Iqgap1,Anp32e,Slc8a1,Ank2,Dnm1l,Rab18
COMPARTMENTS	GOCC:0031090	Organelle membrane	30	1929	0.31	0.38	0.009	10090.ENSMUSP00000018572,10090.ENSMUSP00000019317,10090.ENSMUSP00000021993,10090.ENSMUSP00000022378,10090.ENSMUSP00000023071,10090.ENSMUSP00000026434,10090.ENSMUSP00000028222,10090.ENSMUSP00000028509,10090.ENSMUSP00000029698,10090.ENSMUSP00000029925,10090.ENSMUSP00000030340,10090.ENSMUSP00000033695,10090.ENSMUSP00000035166,10090.ENSMUSP00000038352,10090.ENSMUSP00000041347,10090.ENSMUSP00000048084…	Akap1,Rab5c,Uqcrb,Ero1l,Samm50,Chmp6,Hspa5,Gorasp2,Lamtor2,Ndufaf4,Scp2,Abcb7,Uba5,Rps29,Ina,Nup133,Ttc19,Llgl1,Dlg1,Suclg1,Rab31,Cpt1c,Ndufa3,Ampd2,Lrrc8a,Golga2,Cnp,Sec24a,Rab7,Dnm1l
COMPARTMENTS	GOCC:0005737	Cytoplasm	117	7282	0.32	0.92	1.24e-18	10090.ENSMUSP00000001780,10090.ENSMUSP00000001845,10090.ENSMUSP00000004684,10090.ENSMUSP00000005185,10090.ENSMUSP00000005860,10090.ENSMUSP00000008537,10090.ENSMUSP00000010804,10090.ENSMUSP00000012028,10090.ENSMUSP00000014920,10090.ENSMUSP00000017629,10090.ENSMUSP00000018544,10090.ENSMUSP00000018572,10090.ENSMUSP00000019317,10090.ENSMUSP00000020298,10090.ENSMUSP00000021726,10090.ENSMUSP00000021806…	Akt1,Capns1,Arhgef18,Cstb,Pvalb,Carhsp1,Plcd1,Gltp,Nol3,Top2b,Sept4,Akap1,Rab5c,Pcbd1,Adssl1,Tpmt,Uqcrb,Ero1l,Psmc6,Nefm,Nefl,Dnajc3,Samm50,Gpt,Shoc2,Fam45a,Wdr45b,Chmp6,Chm,Phkg1,Hspa5,Gorasp2,Car2,Eif6,Lamtor2,Decr1,Ndufaf4,Scp2,Frmd4b,Smg1,Bcat2,Abcb7,Ist1,Csk,Uba5,Prkar2a,Pgm5,Myo1d,Rps29,Selenow,Map2k4,Ina,Tsfm,Mbp,Hectd3,Gstz1,Ston2,Ttc19,Poldip3,Llgl1,Arhgdia,Dlg1,Suclg1,Rab31,Cpt1c,Mobp,S…
COMPARTMENTS	GOCC:0120025	Plasma membrane bounded cell projection	31	1905	0.33	0.43	0.0037	10090.ENSMUSP00000001780,10090.ENSMUSP00000005860,10090.ENSMUSP00000018544,10090.ENSMUSP00000020754,10090.ENSMUSP00000022638,10090.ENSMUSP00000022639,10090.ENSMUSP00000023007,10090.ENSMUSP00000029078,10090.ENSMUSP00000032146,10090.ENSMUSP00000035220,10090.ENSMUSP00000037819,10090.ENSMUSP00000041282,10090.ENSMUSP00000046185,10090.ENSMUSP00000064280,10090.ENSMUSP00000069539,10090.ENSMUSP00000072732…	Akt1,Pvalb,Sept4,Cfap36,Nefm,Nefl,Adcy8,Car2,Frmd4b,Prkar2a,Myo1d,Map2k4,Mbp,Dlg1,Cpt1c,Sirt2,Aqp4,Ermn,Nefh,Hcn2,Cnp,Arhgef7,Tpm1,Nrp2,Ptbp1,Iqgap1,Slc8a1,Ddc,Hnrnpr,Mag,Apbb1
COMPARTMENTS	GOCC:0042995	Cell projection	32	1929	0.34	0.45	0.0025	10090.ENSMUSP00000001780,10090.ENSMUSP00000005860,10090.ENSMUSP00000018544,10090.ENSMUSP00000020754,10090.ENSMUSP00000022638,10090.ENSMUSP00000022639,10090.ENSMUSP00000023007,10090.ENSMUSP00000029078,10090.ENSMUSP00000032146,10090.ENSMUSP00000035220,10090.ENSMUSP00000037819,10090.ENSMUSP00000041282,10090.ENSMUSP00000046185,10090.ENSMUSP00000064280,10090.ENSMUSP00000069539,10090.ENSMUSP00000072732…	Akt1,Pvalb,Sept4,Cfap36,Nefm,Nefl,Adcy8,Car2,Frmd4b,Prkar2a,Myo1d,Map2k4,Mbp,Dlg1,Cpt1c,Sirt2,Aqp4,Ermn,Nefh,Hcn2,Cnp,Arhgef7,Tpm1,Nrp2,Ptbp1,Iqgap1,Slc8a1,Ddc,Hnrnpr,Mag,Apbb1,Agfg1
COMPARTMENTS	GOCC:0005856	Cytoskeleton	27	1564	0.35	0.43	0.0043	10090.ENSMUSP00000001780,10090.ENSMUSP00000005860,10090.ENSMUSP00000007042,10090.ENSMUSP00000018544,10090.ENSMUSP00000022638,10090.ENSMUSP00000022639,10090.ENSMUSP00000026434,10090.ENSMUSP00000029142,10090.ENSMUSP00000035220,10090.ENSMUSP00000036025,10090.ENSMUSP00000037819,10090.ENSMUSP00000041347,10090.ENSMUSP00000060749,10090.ENSMUSP00000064280,10090.ENSMUSP00000072732,10090.ENSMUSP00000091061…	Akt1,Pvalb,Ik,Sept4,Nefm,Nefl,Chmp6,Eif6,Prkar2a,Pgm5,Myo1d,Ina,Llgl1,Dlg1,Sirt2,Nefh,Rims1,Golga2,Cnp,Dstn,Pkp4,Eml1,Arhgef7,Tpm1,Pde4d,Iqgap1,Dnm1l
COMPARTMENTS	GOCC:0005829	Cytosol	38	2014	0.39	0.63	4.82e-05	10090.ENSMUSP00000001780,10090.ENSMUSP00000001845,10090.ENSMUSP00000004684,10090.ENSMUSP00000005185,10090.ENSMUSP00000005860,10090.ENSMUSP00000008537,10090.ENSMUSP00000010804,10090.ENSMUSP00000012028,10090.ENSMUSP00000017629,10090.ENSMUSP00000020298,10090.ENSMUSP00000022380,10090.ENSMUSP00000022734,10090.ENSMUSP00000028222,10090.ENSMUSP00000029078,10090.ENSMUSP00000030340,10090.ENSMUSP00000034164…	Akt1,Capns1,Arhgef18,Cstb,Pvalb,Carhsp1,Plcd1,Gltp,Top2b,Pcbd1,Psmc6,Dnajc3,Hspa5,Car2,Scp2,Ist1,Prkar2a,Rps29,Map2k4,Ston2,Arhgdia,Dlg1,Sirt2,Ampd2,Rasgrp1,Gstm6,Eml1,Srp54b,Arhgef7,Pacsin3,Hccs,Tmsb4x,Hnrnph2,Tpm1,Asns,Pde4d,Fhit,Dnm1l
COMPARTMENTS	GOCC:0005739	Mitochondrion	26	1268	0.43	0.55	0.0007	10090.ENSMUSP00000001780,10090.ENSMUSP00000014920,10090.ENSMUSP00000018572,10090.ENSMUSP00000021993,10090.ENSMUSP00000023071,10090.ENSMUSP00000028222,10090.ENSMUSP00000029877,10090.ENSMUSP00000029925,10090.ENSMUSP00000030340,10090.ENSMUSP00000033098,10090.ENSMUSP00000033695,10090.ENSMUSP00000041347,10090.ENSMUSP00000042134,10090.ENSMUSP00000053540,10090.ENSMUSP00000054367,10090.ENSMUSP00000065113…	Akt1,Nol3,Akap1,Uqcrb,Samm50,Hspa5,Decr1,Ndufaf4,Scp2,Bcat2,Abcb7,Ina,Tsfm,Gstz1,Ttc19,Suclg1,Cpt1c,Mobp,Sirt2,Ndufa3,Ampd2,Nefh,Cnp,Hccs,Rab7,Dnm1l
COMPARTMENTS	GOCC:0043005	Neuron projection	23	1122	0.43	0.5	0.0019	10090.ENSMUSP00000005860,10090.ENSMUSP00000018544,10090.ENSMUSP00000022638,10090.ENSMUSP00000022639,10090.ENSMUSP00000023007,10090.ENSMUSP00000037819,10090.ENSMUSP00000041282,10090.ENSMUSP00000046185,10090.ENSMUSP00000064280,10090.ENSMUSP00000069539,10090.ENSMUSP00000072732,10090.ENSMUSP00000088458,10090.ENSMUSP00000091061,10090.ENSMUSP00000097113,10090.ENSMUSP00000106534,10090.ENSMUSP00000109794…	Pvalb,Sept4,Nefm,Nefl,Adcy8,Myo1d,Map2k4,Mbp,Dlg1,Cpt1c,Sirt2,Ermn,Nefh,Hcn2,Arhgef7,Nrp2,Ptbp1,Iqgap1,Slc8a1,Ddc,Hnrnpr,Mag,Apbb1
COMPARTMENTS	GOCC:0030054	Cell junction	33	1534	0.45	0.7	2.29e-05	10090.ENSMUSP00000001780,10090.ENSMUSP00000018544,10090.ENSMUSP00000018572,10090.ENSMUSP00000019317,10090.ENSMUSP00000022638,10090.ENSMUSP00000022639,10090.ENSMUSP00000023007,10090.ENSMUSP00000032146,10090.ENSMUSP00000034863,10090.ENSMUSP00000036025,10090.ENSMUSP00000041347,10090.ENSMUSP00000051546,10090.ENSMUSP00000053908,10090.ENSMUSP00000063714,10090.ENSMUSP00000064280,10090.ENSMUSP00000068790…	Akt1,Sept4,Akap1,Rab5c,Nefm,Nefl,Adcy8,Frmd4b,Csk,Pgm5,Ina,Lrfn5,Ston2,Arhgdia,Dlg1,Zzef1,Sirt2,Aqp4,Nefh,Rims1,Pkp4,Arhgef7,Rab7,Nrp2,Iqgap1,Slc8a1,Ddc,Hnrnpr,Ank2,Apbb1,Picalm,Dnm1l,Tjp2
COMPARTMENTS	GOCC:0099080	Supramolecular complex	22	990	0.46	0.55	0.001	10090.ENSMUSP00000008537,10090.ENSMUSP00000022638,10090.ENSMUSP00000022639,10090.ENSMUSP00000026434,10090.ENSMUSP00000029142,10090.ENSMUSP00000032891,10090.ENSMUSP00000036025,10090.ENSMUSP00000041347,10090.ENSMUSP00000048084,10090.ENSMUSP00000054548,10090.ENSMUSP00000064280,10090.ENSMUSP00000072732,10090.ENSMUSP00000091061,10090.ENSMUSP00000099409,10090.ENSMUSP00000105486,10090.ENSMUSP00000107595…	Carhsp1,Nefm,Nefl,Chmp6,Eif6,Smg1,Pgm5,Ina,Nup133,Poldip3,Dlg1,Sirt2,Nefh,Cnp,Eml1,Hnrnpa3,Tpm1,Pde4d,Iqgap1,Slc8a1,Ank2,Dnm1l
COMPARTMENTS	GOCC:0045202	Synapse	24	1074	0.47	0.59	0.00047	10090.ENSMUSP00000018544,10090.ENSMUSP00000018572,10090.ENSMUSP00000019317,10090.ENSMUSP00000022638,10090.ENSMUSP00000022639,10090.ENSMUSP00000023007,10090.ENSMUSP00000041347,10090.ENSMUSP00000051546,10090.ENSMUSP00000053908,10090.ENSMUSP00000064280,10090.ENSMUSP00000068790,10090.ENSMUSP00000091061,10090.ENSMUSP00000095420,10090.ENSMUSP00000099815,10090.ENSMUSP00000106534,10090.ENSMUSP00000109230…	Sept4,Akap1,Rab5c,Nefm,Nefl,Adcy8,Ina,Lrfn5,Ston2,Dlg1,Zzef1,Nefh,Rims1,Pkp4,Arhgef7,Rab7,Nrp2,Slc8a1,Ddc,Hnrnpr,Ank2,Apbb1,Picalm,Dnm1l
COMPARTMENTS	GOCC:0036477	Somatodendritic compartment	18	758	0.49	0.51	0.0025	10090.ENSMUSP00000005860,10090.ENSMUSP00000018544,10090.ENSMUSP00000022638,10090.ENSMUSP00000023007,10090.ENSMUSP00000037819,10090.ENSMUSP00000041282,10090.ENSMUSP00000046185,10090.ENSMUSP00000064280,10090.ENSMUSP00000069539,10090.ENSMUSP00000072732,10090.ENSMUSP00000088458,10090.ENSMUSP00000091061,10090.ENSMUSP00000097113,10090.ENSMUSP00000106534,10090.ENSMUSP00000132809,10090.ENSMUSP00000136467…	Pvalb,Sept4,Nefm,Adcy8,Myo1d,Map2k4,Mbp,Dlg1,Cpt1c,Sirt2,Ermn,Nefh,Hcn2,Arhgef7,Slc8a1,Ddc,Apbb1,Agfg1
COMPARTMENTS	GOCC:0070161	Anchoring junction	13	556	0.49	0.38	0.0188	10090.ENSMUSP00000001780,10090.ENSMUSP00000032146,10090.ENSMUSP00000034863,10090.ENSMUSP00000036025,10090.ENSMUSP00000064280,10090.ENSMUSP00000072732,10090.ENSMUSP00000078088,10090.ENSMUSP00000099815,10090.ENSMUSP00000106534,10090.ENSMUSP00000128278,10090.ENSMUSP00000132809,10090.ENSMUSP00000138753,10090.ENSMUSP00000156728	Akt1,Frmd4b,Csk,Pgm5,Dlg1,Sirt2,Aqp4,Pkp4,Arhgef7,Iqgap1,Slc8a1,Ank2,Tjp2
COMPARTMENTS	GOCC:0099512	Supramolecular fiber	17	692	0.51	0.51	0.0026	10090.ENSMUSP00000022638,10090.ENSMUSP00000022639,10090.ENSMUSP00000026434,10090.ENSMUSP00000029142,10090.ENSMUSP00000036025,10090.ENSMUSP00000041347,10090.ENSMUSP00000064280,10090.ENSMUSP00000072732,10090.ENSMUSP00000091061,10090.ENSMUSP00000099409,10090.ENSMUSP00000105486,10090.ENSMUSP00000109337,10090.ENSMUSP00000113488,10090.ENSMUSP00000128278,10090.ENSMUSP00000132809,10090.ENSMUSP00000138753…	Nefm,Nefl,Chmp6,Eif6,Pgm5,Ina,Dlg1,Sirt2,Nefh,Cnp,Eml1,Tpm1,Pde4d,Iqgap1,Slc8a1,Ank2,Dnm1l
COMPARTMENTS	GOCC:0044297	Cell body	13	513	0.52	0.43	0.0105	10090.ENSMUSP00000005860,10090.ENSMUSP00000018544,10090.ENSMUSP00000022638,10090.ENSMUSP00000023007,10090.ENSMUSP00000037819,10090.ENSMUSP00000041282,10090.ENSMUSP00000046185,10090.ENSMUSP00000064280,10090.ENSMUSP00000072732,10090.ENSMUSP00000088458,10090.ENSMUSP00000091061,10090.ENSMUSP00000136467,10090.ENSMUSP00000140170	Pvalb,Sept4,Nefm,Adcy8,Myo1d,Map2k4,Mbp,Dlg1,Sirt2,Ermn,Nefh,Ddc,Agfg1
COMPARTMENTS	GOCC:0031966	Mitochondrial membrane	13	493	0.54	0.45	0.0078	10090.ENSMUSP00000018572,10090.ENSMUSP00000021993,10090.ENSMUSP00000023071,10090.ENSMUSP00000029925,10090.ENSMUSP00000030340,10090.ENSMUSP00000033695,10090.ENSMUSP00000041347,10090.ENSMUSP00000054367,10090.ENSMUSP00000065113,10090.ENSMUSP00000075953,10090.ENSMUSP00000077946,10090.ENSMUSP00000099409,10090.ENSMUSP00000155155	Akap1,Uqcrb,Samm50,Ndufaf4,Scp2,Abcb7,Ina,Ttc19,Suclg1,Ndufa3,Ampd2,Cnp,Dnm1l
COMPARTMENTS	GOCC:0005911	Cell-cell junction	12	438	0.55	0.44	0.0096	10090.ENSMUSP00000001780,10090.ENSMUSP00000032146,10090.ENSMUSP00000034863,10090.ENSMUSP00000036025,10090.ENSMUSP00000064280,10090.ENSMUSP00000072732,10090.ENSMUSP00000078088,10090.ENSMUSP00000099815,10090.ENSMUSP00000128278,10090.ENSMUSP00000132809,10090.ENSMUSP00000138753,10090.ENSMUSP00000156728	Akt1,Frmd4b,Csk,Pgm5,Dlg1,Sirt2,Aqp4,Pkp4,Iqgap1,Slc8a1,Ank2,Tjp2
COMPARTMENTS	GOCC:0098794	Postsynapse	17	598	0.57	0.62	0.00069	10090.ENSMUSP00000018572,10090.ENSMUSP00000022638,10090.ENSMUSP00000022639,10090.ENSMUSP00000023007,10090.ENSMUSP00000041347,10090.ENSMUSP00000051546,10090.ENSMUSP00000064280,10090.ENSMUSP00000068790,10090.ENSMUSP00000091061,10090.ENSMUSP00000095420,10090.ENSMUSP00000099815,10090.ENSMUSP00000106534,10090.ENSMUSP00000109794,10090.ENSMUSP00000132809,10090.ENSMUSP00000138753,10090.ENSMUSP00000140116…	Akap1,Nefm,Nefl,Adcy8,Ina,Lrfn5,Dlg1,Zzef1,Nefh,Rims1,Pkp4,Arhgef7,Nrp2,Slc8a1,Ank2,Apbb1,Picalm
COMPARTMENTS	GOCC:0099513	Polymeric cytoskeletal fiber	13	456	0.57	0.5	0.0042	10090.ENSMUSP00000022638,10090.ENSMUSP00000022639,10090.ENSMUSP00000026434,10090.ENSMUSP00000029142,10090.ENSMUSP00000041347,10090.ENSMUSP00000064280,10090.ENSMUSP00000072732,10090.ENSMUSP00000091061,10090.ENSMUSP00000099409,10090.ENSMUSP00000105486,10090.ENSMUSP00000109337,10090.ENSMUSP00000128278,10090.ENSMUSP00000155155	Nefm,Nefl,Chmp6,Eif6,Ina,Dlg1,Sirt2,Nefh,Cnp,Eml1,Tpm1,Iqgap1,Dnm1l
COMPARTMENTS	GOCC:0005743	Mitochondrial inner membrane	10	348	0.57	0.39	0.0188	10090.ENSMUSP00000018572,10090.ENSMUSP00000021993,10090.ENSMUSP00000023071,10090.ENSMUSP00000033695,10090.ENSMUSP00000041347,10090.ENSMUSP00000054367,10090.ENSMUSP00000065113,10090.ENSMUSP00000075953,10090.ENSMUSP00000077946,10090.ENSMUSP00000099409	Akap1,Uqcrb,Samm50,Abcb7,Ina,Ttc19,Suclg1,Ndufa3,Ampd2,Cnp
COMPARTMENTS	GOCC:0098793	Presynapse	15	512	0.58	0.58	0.0014	10090.ENSMUSP00000018544,10090.ENSMUSP00000019317,10090.ENSMUSP00000022638,10090.ENSMUSP00000022639,10090.ENSMUSP00000023007,10090.ENSMUSP00000053908,10090.ENSMUSP00000064280,10090.ENSMUSP00000068790,10090.ENSMUSP00000095420,10090.ENSMUSP00000109230,10090.ENSMUSP00000136467,10090.ENSMUSP00000138399,10090.ENSMUSP00000140116,10090.ENSMUSP00000146501,10090.ENSMUSP00000155155	Sept4,Rab5c,Nefm,Nefl,Adcy8,Ston2,Dlg1,Zzef1,Rims1,Rab7,Ddc,Hnrnpr,Apbb1,Picalm,Dnm1l
COMPARTMENTS	GOCC:0043025	Neuronal cell body	12	395	0.6	0.51	0.0043	10090.ENSMUSP00000005860,10090.ENSMUSP00000018544,10090.ENSMUSP00000022638,10090.ENSMUSP00000023007,10090.ENSMUSP00000037819,10090.ENSMUSP00000041282,10090.ENSMUSP00000046185,10090.ENSMUSP00000072732,10090.ENSMUSP00000088458,10090.ENSMUSP00000091061,10090.ENSMUSP00000136467,10090.ENSMUSP00000140170	Pvalb,Sept4,Nefm,Adcy8,Myo1d,Map2k4,Mbp,Sirt2,Ermn,Nefh,Ddc,Agfg1
COMPARTMENTS	GOCC:0030424	Axon	19	593	0.62	0.78	5.36e-05	10090.ENSMUSP00000005860,10090.ENSMUSP00000018544,10090.ENSMUSP00000022638,10090.ENSMUSP00000022639,10090.ENSMUSP00000023007,10090.ENSMUSP00000037819,10090.ENSMUSP00000046185,10090.ENSMUSP00000064280,10090.ENSMUSP00000069539,10090.ENSMUSP00000072732,10090.ENSMUSP00000088458,10090.ENSMUSP00000091061,10090.ENSMUSP00000106534,10090.ENSMUSP00000109794,10090.ENSMUSP00000128278,10090.ENSMUSP00000136467…	Pvalb,Sept4,Nefm,Nefl,Adcy8,Myo1d,Mbp,Dlg1,Cpt1c,Sirt2,Ermn,Nefh,Arhgef7,Nrp2,Iqgap1,Ddc,Hnrnpr,Mag,Apbb1
COMPARTMENTS	GOCC:0008021	Synaptic vesicle	7	194	0.67	0.36	0.0348	10090.ENSMUSP00000019317,10090.ENSMUSP00000053908,10090.ENSMUSP00000064280,10090.ENSMUSP00000109230,10090.ENSMUSP00000136467,10090.ENSMUSP00000146501,10090.ENSMUSP00000155155	Rab5c,Ston2,Dlg1,Rab7,Ddc,Picalm,Dnm1l
COMPARTMENTS	GOCC:0042383	Sarcolemma	6	149	0.72	0.33	0.0457	10090.ENSMUSP00000035220,10090.ENSMUSP00000036025,10090.ENSMUSP00000064280,10090.ENSMUSP00000078088,10090.ENSMUSP00000132809,10090.ENSMUSP00000138753	Prkar2a,Pgm5,Dlg1,Aqp4,Slc8a1,Ank2
COMPARTMENTS	GOCC:0009925	Basal plasma membrane	8	178	0.77	0.53	0.0055	10090.ENSMUSP00000023007,10090.ENSMUSP00000029078,10090.ENSMUSP00000037819,10090.ENSMUSP00000060749,10090.ENSMUSP00000064280,10090.ENSMUSP00000078088,10090.ENSMUSP00000132809,10090.ENSMUSP00000138753	Adcy8,Car2,Myo1d,Llgl1,Dlg1,Aqp4,Slc8a1,Ank2
COMPARTMENTS	GOCC:0031594	Neuromuscular junction	5	91	0.86	0.38	0.0339	10090.ENSMUSP00000018572,10090.ENSMUSP00000022638,10090.ENSMUSP00000022639,10090.ENSMUSP00000064280,10090.ENSMUSP00000140116	Akap1,Nefm,Nefl,Dlg1,Apbb1
COMPARTMENTS	GOCC:0044291	Cell-cell contact zone	5	88	0.87	0.39	0.0299	10090.ENSMUSP00000036025,10090.ENSMUSP00000099815,10090.ENSMUSP00000132809,10090.ENSMUSP00000138753,10090.ENSMUSP00000156728	Pgm5,Pkp4,Slc8a1,Ank2,Tjp2
COMPARTMENTS	GOCC:0005882	Intermediate filament	5	85	0.89	0.4	0.0268	10090.ENSMUSP00000022638,10090.ENSMUSP00000022639,10090.ENSMUSP00000029142,10090.ENSMUSP00000041347,10090.ENSMUSP00000091061	Nefm,Nefl,Eif6,Ina,Nefh
COMPARTMENTS	GOCC:0030315	T-tubule	5	67	0.99	0.5	0.0113	10090.ENSMUSP00000035220,10090.ENSMUSP00000064280,10090.ENSMUSP00000078088,10090.ENSMUSP00000132809,10090.ENSMUSP00000138753	Prkar2a,Dlg1,Aqp4,Slc8a1,Ank2
COMPARTMENTS	GOCC:0044304	Main axon	7	84	1.04	0.77	0.00074	10090.ENSMUSP00000037819,10090.ENSMUSP00000046185,10090.ENSMUSP00000064280,10090.ENSMUSP00000072732,10090.ENSMUSP00000088458,10090.ENSMUSP00000139564,10090.ENSMUSP00000140116	Myo1d,Mbp,Dlg1,Sirt2,Ermn,Mag,Apbb1
COMPARTMENTS	GOCC:0005790	Smooth endoplasmic reticulum	4	39	1.13	0.48	0.015	10090.ENSMUSP00000022734,10090.ENSMUSP00000028222,10090.ENSMUSP00000037819,10090.ENSMUSP00000076521	Dnajc3,Hspa5,Myo1d,Pdia4
COMPARTMENTS	GOCC:0043218	Compact myelin	3	20	1.29	0.42	0.0289	10090.ENSMUSP00000046185,10090.ENSMUSP00000072732,10090.ENSMUSP00000139564	Mbp,Sirt2,Mag
COMPARTMENTS	GOCC:0043209	Myelin sheath	17	108	1.31	2.79	6.4e-14	10090.ENSMUSP00000018544,10090.ENSMUSP00000022638,10090.ENSMUSP00000022639,10090.ENSMUSP00000028222,10090.ENSMUSP00000029078,10090.ENSMUSP00000037819,10090.ENSMUSP00000041347,10090.ENSMUSP00000046185,10090.ENSMUSP00000060749,10090.ENSMUSP00000064280,10090.ENSMUSP00000071084,10090.ENSMUSP00000072732,10090.ENSMUSP00000088458,10090.ENSMUSP00000091061,10090.ENSMUSP00000099409,10090.ENSMUSP00000099726…	Sept4,Nefm,Nefl,Hspa5,Car2,Myo1d,Ina,Mbp,Llgl1,Dlg1,Mobp,Sirt2,Ermn,Nefh,Cnp,Mog,Mag
COMPARTMENTS	GOCC:0034663	Endoplasmic reticulum chaperone complex	3	14	1.45	0.51	0.0132	10090.ENSMUSP00000028222,10090.ENSMUSP00000076521,10090.ENSMUSP00000126828	Hspa5,Pdia4,Dnajb11
COMPARTMENTS	GOCC:0099569	Presynaptic cytoskeleton	3	13	1.48	0.53	0.0113	10090.ENSMUSP00000022638,10090.ENSMUSP00000022639,10090.ENSMUSP00000095420	Nefm,Nefl,Rims1
COMPARTMENTS	GOCC:0033270	Paranode region of axon	4	16	1.51	0.77	0.0015	10090.ENSMUSP00000064280,10090.ENSMUSP00000072732,10090.ENSMUSP00000088458,10090.ENSMUSP00000139564	Dlg1,Sirt2,Ermn,Mag
COMPARTMENTS	GOCC:0005883	Neurofilament	4	12	1.64	0.86	0.0007	10090.ENSMUSP00000022638,10090.ENSMUSP00000022639,10090.ENSMUSP00000041347,10090.ENSMUSP00000091061	Nefm,Nefl,Ina,Nefh
COMPARTMENTS	GOCC:0097418	Neurofibrillary tangle	3	7	1.75	0.68	0.0036	10090.ENSMUSP00000022638,10090.ENSMUSP00000091061,10090.ENSMUSP00000146501	Nefm,Nefh,Picalm
COMPARTMENTS	GOCC:0035748	Myelin sheath abaxonal region	4	9	1.76	0.94	0.00038	10090.ENSMUSP00000060749,10090.ENSMUSP00000064280,10090.ENSMUSP00000072732,10090.ENSMUSP00000099409	Llgl1,Dlg1,Sirt2,Cnp
COMPARTMENTS	GOCC:0033269	Internode region of axon	2	4	1.82	0.41	0.0339	10090.ENSMUSP00000046185,10090.ENSMUSP00000088458	Mbp,Ermn
COMPARTMENTS	GOCC:0099160	Postsynaptic intermediate filament cytoskeleton	4	4	2.12	1.19	5.36e-05	10090.ENSMUSP00000022638,10090.ENSMUSP00000022639,10090.ENSMUSP00000041347,10090.ENSMUSP00000091061	Nefm,Nefl,Ina,Nefh
COMPARTMENTS	GOCC:0099182	Presynaptic intermediate filament cytoskeleton	2	2	2.12	0.51	0.016	10090.ENSMUSP00000022638,10090.ENSMUSP00000022639	Nefm,Nefl
GO Component	GO:0099160	Postsynaptic intermediate filament cytoskeleton	4	4	2.12	1.17	6.4e-05	10090.ENSMUSP00000022638,10090.ENSMUSP00000022639,10090.ENSMUSP00000041347,10090.ENSMUSP00000091061	Nefm,Nefl,Ina,Nefh
GO Component	GO:0099182	Presynaptic intermediate filament cytoskeleton	2	2	2.12	0.5	0.0166	10090.ENSMUSP00000022638,10090.ENSMUSP00000022639	Nefm,Nefl
GO Component	GO:0097418	Neurofibrillary tangle	3	5	1.89	0.76	0.0019	10090.ENSMUSP00000022638,10090.ENSMUSP00000091061,10090.ENSMUSP00000146501	Nefm,Nefh,Picalm
GO Component	GO:0033269	Internode region of axon	2	4	1.82	0.42	0.0314	10090.ENSMUSP00000046185,10090.ENSMUSP00000088458	Mbp,Ermn
GO Component	GO:0035748	Myelin sheath abaxonal region	4	9	1.76	0.92	0.00044	10090.ENSMUSP00000060749,10090.ENSMUSP00000064280,10090.ENSMUSP00000072732,10090.ENSMUSP00000099409	Llgl1,Dlg1,Sirt2,Cnp
GO Component	GO:0005883	Neurofilament	4	12	1.64	0.86	0.0007	10090.ENSMUSP00000022638,10090.ENSMUSP00000022639,10090.ENSMUSP00000041347,10090.ENSMUSP00000091061	Nefm,Nefl,Ina,Nefh
GO Component	GO:0035749	Myelin sheath adaxonal region	2	6	1.64	0.36	0.0498	10090.ENSMUSP00000099409,10090.ENSMUSP00000139564	Cnp,Mag
GO Component	GO:0099569	Presynaptic cytoskeleton	3	11	1.55	0.55	0.0097	10090.ENSMUSP00000022638,10090.ENSMUSP00000022639,10090.ENSMUSP00000095420	Nefm,Nefl,Rims1
GO Component	GO:0033270	Paranode region of axon	4	16	1.51	0.77	0.0014	10090.ENSMUSP00000064280,10090.ENSMUSP00000072732,10090.ENSMUSP00000088458,10090.ENSMUSP00000139564	Dlg1,Sirt2,Ermn,Mag
GO Component	GO:0034663	Endoplasmic reticulum chaperone complex	3	12	1.51	0.54	0.011	10090.ENSMUSP00000028222,10090.ENSMUSP00000076521,10090.ENSMUSP00000126828	Hspa5,Pdia4,Dnajb11
GO Component	GO:0043218	Compact myelin	3	20	1.29	0.43	0.0263	10090.ENSMUSP00000046185,10090.ENSMUSP00000072732,10090.ENSMUSP00000139564	Mbp,Sirt2,Mag
GO Component	GO:0005790	Smooth endoplasmic reticulum	4	39	1.13	0.48	0.0159	10090.ENSMUSP00000022734,10090.ENSMUSP00000028222,10090.ENSMUSP00000037819,10090.ENSMUSP00000076521	Dnajc3,Hspa5,Myo1d,Pdia4
GO Component	GO:0044304	Main axon	7	84	1.04	0.78	0.0007	10090.ENSMUSP00000037819,10090.ENSMUSP00000046185,10090.ENSMUSP00000064280,10090.ENSMUSP00000072732,10090.ENSMUSP00000088458,10090.ENSMUSP00000139564,10090.ENSMUSP00000140116	Myo1d,Mbp,Dlg1,Sirt2,Ermn,Mag,Apbb1
GO Component	GO:0043209	Myelin sheath	17	219	1.01	1.66	3.36e-09	10090.ENSMUSP00000018544,10090.ENSMUSP00000022638,10090.ENSMUSP00000022639,10090.ENSMUSP00000028222,10090.ENSMUSP00000029078,10090.ENSMUSP00000037819,10090.ENSMUSP00000041347,10090.ENSMUSP00000046185,10090.ENSMUSP00000060749,10090.ENSMUSP00000064280,10090.ENSMUSP00000071084,10090.ENSMUSP00000072732,10090.ENSMUSP00000088458,10090.ENSMUSP00000091061,10090.ENSMUSP00000099409,10090.ENSMUSP00000099726…	Sept4,Nefm,Nefl,Hspa5,Car2,Myo1d,Ina,Mbp,Llgl1,Dlg1,Mobp,Sirt2,Ermn,Nefh,Cnp,Mog,Mag
GO Component	GO:0030315	T-tubule	5	70	0.97	0.47	0.0145	10090.ENSMUSP00000035220,10090.ENSMUSP00000064280,10090.ENSMUSP00000078088,10090.ENSMUSP00000132809,10090.ENSMUSP00000138753	Prkar2a,Dlg1,Aqp4,Slc8a1,Ank2
GO Component	GO:0030864	Cortical actin cytoskeleton	5	84	0.89	0.42	0.0236	10090.ENSMUSP00000005860,10090.ENSMUSP00000060749,10090.ENSMUSP00000071084,10090.ENSMUSP00000099461,10090.ENSMUSP00000128278	Pvalb,Llgl1,Mobp,Dstn,Iqgap1
GO Component	GO:0044291	Cell-cell contact zone	5	90	0.86	0.39	0.0301	10090.ENSMUSP00000036025,10090.ENSMUSP00000099815,10090.ENSMUSP00000132809,10090.ENSMUSP00000138753,10090.ENSMUSP00000156728	Pgm5,Pkp4,Slc8a1,Ank2,Tjp2
GO Component	GO:0098685	Schaffer collateral - CA1 synapse	6	116	0.83	0.44	0.0166	10090.ENSMUSP00000022639,10090.ENSMUSP00000023007,10090.ENSMUSP00000041347,10090.ENSMUSP00000091061,10090.ENSMUSP00000140116,10090.ENSMUSP00000146501	Nefl,Adcy8,Ina,Nefh,Apbb1,Picalm
GO Component	GO:0030863	Cortical cytoskeleton	6	119	0.82	0.44	0.0177	10090.ENSMUSP00000005860,10090.ENSMUSP00000060749,10090.ENSMUSP00000071084,10090.ENSMUSP00000095420,10090.ENSMUSP00000099461,10090.ENSMUSP00000128278	Pvalb,Llgl1,Mobp,Rims1,Dstn,Iqgap1
GO Component	GO:0031594	Neuromuscular junction	5	104	0.8	0.34	0.0485	10090.ENSMUSP00000018572,10090.ENSMUSP00000022638,10090.ENSMUSP00000022639,10090.ENSMUSP00000064280,10090.ENSMUSP00000140116	Akap1,Nefm,Nefl,Dlg1,Apbb1
GO Component	GO:0005741	Mitochondrial outer membrane	7	197	0.67	0.35	0.0346	10090.ENSMUSP00000018572,10090.ENSMUSP00000023071,10090.ENSMUSP00000030340,10090.ENSMUSP00000069539,10090.ENSMUSP00000099409,10090.ENSMUSP00000104533,10090.ENSMUSP00000155155	Akap1,Samm50,Scp2,Cpt1c,Cnp,Acsl6,Dnm1l
GO Component	GO:0008021	Synaptic vesicle	9	266	0.65	0.43	0.0145	10090.ENSMUSP00000018544,10090.ENSMUSP00000019317,10090.ENSMUSP00000053908,10090.ENSMUSP00000064280,10090.ENSMUSP00000101008,10090.ENSMUSP00000109230,10090.ENSMUSP00000136467,10090.ENSMUSP00000146501,10090.ENSMUSP00000155155	Sept4,Rab5c,Ston2,Dlg1,Cbarp,Rab7,Ddc,Picalm,Dnm1l
GO Component	GO:0030424	Axon	26	847	0.6	0.95	9.91e-07	10090.ENSMUSP00000005860,10090.ENSMUSP00000018544,10090.ENSMUSP00000022638,10090.ENSMUSP00000022639,10090.ENSMUSP00000023007,10090.ENSMUSP00000029078,10090.ENSMUSP00000037819,10090.ENSMUSP00000041282,10090.ENSMUSP00000046185,10090.ENSMUSP00000060749,10090.ENSMUSP00000064280,10090.ENSMUSP00000069539,10090.ENSMUSP00000072732,10090.ENSMUSP00000088458,10090.ENSMUSP00000091061,10090.ENSMUSP00000097113…	Pvalb,Sept4,Nefm,Nefl,Adcy8,Car2,Myo1d,Map2k4,Mbp,Llgl1,Dlg1,Cpt1c,Sirt2,Ermn,Nefh,Hcn2,Cbarp,Arhgef7,Nrp2,Ap3m1,Iqgap1,Slc8a1,Ddc,Hnrnpr,Mag,Apbb1
GO Component	GO:0016323	Basolateral plasma membrane	8	273	0.58	0.32	0.0474	10090.ENSMUSP00000023007,10090.ENSMUSP00000029078,10090.ENSMUSP00000037819,10090.ENSMUSP00000060749,10090.ENSMUSP00000064280,10090.ENSMUSP00000078088,10090.ENSMUSP00000132809,10090.ENSMUSP00000138753	Adcy8,Car2,Myo1d,Llgl1,Dlg1,Aqp4,Slc8a1,Ank2
GO Component	GO:0005938	Cell cortex	10	351	0.57	0.39	0.0199	10090.ENSMUSP00000005860,10090.ENSMUSP00000018544,10090.ENSMUSP00000037819,10090.ENSMUSP00000060749,10090.ENSMUSP00000071084,10090.ENSMUSP00000088458,10090.ENSMUSP00000095420,10090.ENSMUSP00000099461,10090.ENSMUSP00000106534,10090.ENSMUSP00000128278	Pvalb,Sept4,Myo1d,Llgl1,Mobp,Ermn,Rims1,Dstn,Arhgef7,Iqgap1
GO Component	GO:0014069	Postsynaptic density	12	431	0.56	0.44	0.0097	10090.ENSMUSP00000022638,10090.ENSMUSP00000023007,10090.ENSMUSP00000051546,10090.ENSMUSP00000064280,10090.ENSMUSP00000091061,10090.ENSMUSP00000095420,10090.ENSMUSP00000099815,10090.ENSMUSP00000107595,10090.ENSMUSP00000108828,10090.ENSMUSP00000132809,10090.ENSMUSP00000138753,10090.ENSMUSP00000146501	Nefm,Adcy8,Lrfn5,Dlg1,Nefh,Rims1,Pkp4,Hnrnpa3,Hnrnph2,Slc8a1,Ank2,Picalm
GO Component	GO:0045121	Membrane raft	11	427	0.53	0.37	0.0225	10090.ENSMUSP00000010804,10090.ENSMUSP00000023007,10090.ENSMUSP00000029698,10090.ENSMUSP00000034863,10090.ENSMUSP00000035220,10090.ENSMUSP00000037819,10090.ENSMUSP00000064280,10090.ENSMUSP00000099726,10090.ENSMUSP00000128278,10090.ENSMUSP00000138753,10090.ENSMUSP00000139564	Plcd1,Adcy8,Lamtor2,Csk,Prkar2a,Myo1d,Dlg1,Mog,Iqgap1,Ank2,Mag
GO Component	GO:0043025	Neuronal cell body	20	784	0.52	0.61	0.00055	10090.ENSMUSP00000005860,10090.ENSMUSP00000018544,10090.ENSMUSP00000022638,10090.ENSMUSP00000023007,10090.ENSMUSP00000037819,10090.ENSMUSP00000041282,10090.ENSMUSP00000046185,10090.ENSMUSP00000064280,10090.ENSMUSP00000072732,10090.ENSMUSP00000088458,10090.ENSMUSP00000091061,10090.ENSMUSP00000097113,10090.ENSMUSP00000097768,10090.ENSMUSP00000106534,10090.ENSMUSP00000132809,10090.ENSMUSP00000136467…	Pvalb,Sept4,Nefm,Adcy8,Myo1d,Map2k4,Mbp,Dlg1,Sirt2,Ermn,Nefh,Hcn2,Golga2,Arhgef7,Slc8a1,Ddc,Apbb1,Agfg1,Nap1l4,Picalm
GO Component	GO:0098794	Postsynapse	20	801	0.51	0.59	0.0007	10090.ENSMUSP00000018572,10090.ENSMUSP00000022638,10090.ENSMUSP00000022639,10090.ENSMUSP00000023007,10090.ENSMUSP00000041347,10090.ENSMUSP00000051546,10090.ENSMUSP00000064280,10090.ENSMUSP00000068790,10090.ENSMUSP00000069539,10090.ENSMUSP00000091061,10090.ENSMUSP00000095420,10090.ENSMUSP00000099815,10090.ENSMUSP00000106534,10090.ENSMUSP00000107595,10090.ENSMUSP00000108828,10090.ENSMUSP00000109794…	Akap1,Nefm,Nefl,Adcy8,Ina,Lrfn5,Dlg1,Zzef1,Cpt1c,Nefh,Rims1,Pkp4,Arhgef7,Hnrnpa3,Hnrnph2,Nrp2,Slc8a1,Ank2,Apbb1,Picalm
GO Component	GO:0098793	Presynapse	17	687	0.51	0.53	0.0021	10090.ENSMUSP00000018544,10090.ENSMUSP00000019317,10090.ENSMUSP00000022638,10090.ENSMUSP00000022639,10090.ENSMUSP00000023007,10090.ENSMUSP00000053908,10090.ENSMUSP00000064280,10090.ENSMUSP00000068790,10090.ENSMUSP00000095420,10090.ENSMUSP00000101008,10090.ENSMUSP00000109230,10090.ENSMUSP00000132809,10090.ENSMUSP00000136467,10090.ENSMUSP00000138399,10090.ENSMUSP00000140116,10090.ENSMUSP00000146501…	Sept4,Rab5c,Nefm,Nefl,Adcy8,Ston2,Dlg1,Zzef1,Rims1,Cbarp,Rab7,Slc8a1,Ddc,Hnrnpr,Apbb1,Picalm,Dnm1l
GO Component	GO:0045202	Synapse	37	1589	0.48	0.84	6.17e-07	10090.ENSMUSP00000005860,10090.ENSMUSP00000018544,10090.ENSMUSP00000018572,10090.ENSMUSP00000019317,10090.ENSMUSP00000022638,10090.ENSMUSP00000022639,10090.ENSMUSP00000023007,10090.ENSMUSP00000035220,10090.ENSMUSP00000041347,10090.ENSMUSP00000051546,10090.ENSMUSP00000053908,10090.ENSMUSP00000063714,10090.ENSMUSP00000064280,10090.ENSMUSP00000068790,10090.ENSMUSP00000069539,10090.ENSMUSP00000072732…	Pvalb,Sept4,Akap1,Rab5c,Nefm,Nefl,Adcy8,Prkar2a,Ina,Lrfn5,Ston2,Arhgdia,Dlg1,Zzef1,Cpt1c,Sirt2,Nefh,Il1rap,Rims1,Hcn2,Pkp4,Cbarp,Elavl2,Arhgef7,Hnrnpa3,Hnrnph2,Rab7,Nrp2,Slc8a1,Ddc,Hnrnpr,Ank2,Apbb1,Picalm,Dnm1l,Qk,Rab18
GO Component	GO:0097060	Synaptic membrane	11	479	0.48	0.31	0.0456	10090.ENSMUSP00000018572,10090.ENSMUSP00000023007,10090.ENSMUSP00000051546,10090.ENSMUSP00000064280,10090.ENSMUSP00000095420,10090.ENSMUSP00000109794,10090.ENSMUSP00000132809,10090.ENSMUSP00000138753,10090.ENSMUSP00000140116,10090.ENSMUSP00000146501,10090.ENSMUSP00000155155	Akap1,Adcy8,Lrfn5,Dlg1,Rims1,Nrp2,Slc8a1,Ank2,Apbb1,Picalm,Dnm1l
GO Component	GO:0005911	Cell-cell junction	12	553	0.45	0.3	0.0453	10090.ENSMUSP00000001780,10090.ENSMUSP00000032146,10090.ENSMUSP00000034863,10090.ENSMUSP00000036025,10090.ENSMUSP00000064280,10090.ENSMUSP00000072732,10090.ENSMUSP00000078088,10090.ENSMUSP00000099815,10090.ENSMUSP00000128278,10090.ENSMUSP00000132809,10090.ENSMUSP00000138753,10090.ENSMUSP00000156728	Akt1,Frmd4b,Csk,Pgm5,Dlg1,Sirt2,Aqp4,Pkp4,Iqgap1,Slc8a1,Ank2,Tjp2
GO Component	GO:0031966	Mitochondrial membrane	16	795	0.42	0.36	0.02	10090.ENSMUSP00000010804,10090.ENSMUSP00000018572,10090.ENSMUSP00000021993,10090.ENSMUSP00000023071,10090.ENSMUSP00000029925,10090.ENSMUSP00000030340,10090.ENSMUSP00000033695,10090.ENSMUSP00000054367,10090.ENSMUSP00000065113,10090.ENSMUSP00000069539,10090.ENSMUSP00000075953,10090.ENSMUSP00000099409,10090.ENSMUSP00000104533,10090.ENSMUSP00000107743,10090.ENSMUSP00000109230,10090.ENSMUSP00000155155	Plcd1,Akap1,Uqcrb,Samm50,Ndufaf4,Scp2,Abcb7,Ttc19,Suclg1,Cpt1c,Ndufa3,Cnp,Acsl6,Hccs,Rab7,Dnm1l
GO Component	GO:0030054	Cell junction	44	2232	0.41	0.75	1.26e-06	10090.ENSMUSP00000001780,10090.ENSMUSP00000005860,10090.ENSMUSP00000018544,10090.ENSMUSP00000018572,10090.ENSMUSP00000019317,10090.ENSMUSP00000022638,10090.ENSMUSP00000022639,10090.ENSMUSP00000023007,10090.ENSMUSP00000032146,10090.ENSMUSP00000034863,10090.ENSMUSP00000035220,10090.ENSMUSP00000036025,10090.ENSMUSP00000041347,10090.ENSMUSP00000051546,10090.ENSMUSP00000053908,10090.ENSMUSP00000063714…	Akt1,Pvalb,Sept4,Akap1,Rab5c,Nefm,Nefl,Adcy8,Frmd4b,Csk,Prkar2a,Pgm5,Ina,Lrfn5,Ston2,Arhgdia,Dlg1,Zzef1,Cpt1c,Sirt2,Aqp4,Nefh,Il1rap,Rims1,Hcn2,Pkp4,Cbarp,Elavl2,Arhgef7,Hnrnpa3,Hnrnph2,Rab7,Nrp2,Iqgap1,Slc8a1,Ddc,Hnrnpr,Ank2,Apbb1,Picalm,Dnm1l,Qk,Tjp2,Rab18
GO Component	GO:0043005	Neuron projection	34	1721	0.41	0.63	8.21e-05	10090.ENSMUSP00000005860,10090.ENSMUSP00000018544,10090.ENSMUSP00000022378,10090.ENSMUSP00000022638,10090.ENSMUSP00000022639,10090.ENSMUSP00000023007,10090.ENSMUSP00000029078,10090.ENSMUSP00000037819,10090.ENSMUSP00000041282,10090.ENSMUSP00000046185,10090.ENSMUSP00000053908,10090.ENSMUSP00000060749,10090.ENSMUSP00000064280,10090.ENSMUSP00000069539,10090.ENSMUSP00000072732,10090.ENSMUSP00000076564…	Pvalb,Sept4,Ero1l,Nefm,Nefl,Adcy8,Car2,Myo1d,Map2k4,Mbp,Ston2,Llgl1,Dlg1,Cpt1c,Sirt2,Rnpep,Ermn,Nefh,Hcn2,Cbarp,Arhgef7,Hnrnpa3,Nrp2,Ap3m1,Ptbp1,Iqgap1,Slc8a1,Ddc,Hnrnpr,Ank2,Mag,Apbb1,Nap1l4,Picalm
GO Component	GO:0036477	Somatodendritic compartment	23	1168	0.41	0.48	0.0026	10090.ENSMUSP00000005860,10090.ENSMUSP00000018544,10090.ENSMUSP00000022378,10090.ENSMUSP00000022638,10090.ENSMUSP00000023007,10090.ENSMUSP00000037819,10090.ENSMUSP00000041282,10090.ENSMUSP00000046185,10090.ENSMUSP00000064280,10090.ENSMUSP00000069539,10090.ENSMUSP00000072732,10090.ENSMUSP00000088458,10090.ENSMUSP00000091061,10090.ENSMUSP00000097113,10090.ENSMUSP00000097768,10090.ENSMUSP00000106534…	Pvalb,Sept4,Ero1l,Nefm,Adcy8,Myo1d,Map2k4,Mbp,Dlg1,Cpt1c,Sirt2,Ermn,Nefh,Hcn2,Golga2,Arhgef7,Slc8a1,Ddc,Hnrnpr,Apbb1,Agfg1,Nap1l4,Picalm
GO Component	GO:0005739	Mitochondrion	34	1956	0.36	0.51	0.0007	10090.ENSMUSP00000001780,10090.ENSMUSP00000010804,10090.ENSMUSP00000014920,10090.ENSMUSP00000018544,10090.ENSMUSP00000018572,10090.ENSMUSP00000021993,10090.ENSMUSP00000023071,10090.ENSMUSP00000028222,10090.ENSMUSP00000029877,10090.ENSMUSP00000029925,10090.ENSMUSP00000030340,10090.ENSMUSP00000033098,10090.ENSMUSP00000033695,10090.ENSMUSP00000042134,10090.ENSMUSP00000053540,10090.ENSMUSP00000054367…	Akt1,Plcd1,Nol3,Sept4,Akap1,Uqcrb,Samm50,Hspa5,Decr1,Ndufaf4,Scp2,Bcat2,Abcb7,Tsfm,Gstz1,Ttc19,Suclg1,Cpt1c,Mobp,Sirt2,Ndufa3,Nefh,Rap1gds1,Cnp,Acsl6,Oxr1,Hccs,Rab7,Comtd1,Fhit,Acat3,Slc8a1,Ank2,Dnm1l
GO Component	GO:0070161	Anchoring junction	20	1193	0.34	0.31	0.0332	10090.ENSMUSP00000001780,10090.ENSMUSP00000018544,10090.ENSMUSP00000023007,10090.ENSMUSP00000032146,10090.ENSMUSP00000034863,10090.ENSMUSP00000036025,10090.ENSMUSP00000053908,10090.ENSMUSP00000064280,10090.ENSMUSP00000069539,10090.ENSMUSP00000072732,10090.ENSMUSP00000078088,10090.ENSMUSP00000095420,10090.ENSMUSP00000099815,10090.ENSMUSP00000101008,10090.ENSMUSP00000106534,10090.ENSMUSP00000128278…	Akt1,Sept4,Adcy8,Frmd4b,Csk,Pgm5,Ston2,Dlg1,Cpt1c,Sirt2,Aqp4,Rims1,Pkp4,Cbarp,Arhgef7,Iqgap1,Slc8a1,Ank2,Dnm1l,Tjp2
GO Component	GO:0099512	Supramolecular fiber	18	1064	0.34	0.28	0.0486	10090.ENSMUSP00000022638,10090.ENSMUSP00000022639,10090.ENSMUSP00000026434,10090.ENSMUSP00000029142,10090.ENSMUSP00000036025,10090.ENSMUSP00000041347,10090.ENSMUSP00000064280,10090.ENSMUSP00000072732,10090.ENSMUSP00000091061,10090.ENSMUSP00000097768,10090.ENSMUSP00000099409,10090.ENSMUSP00000105486,10090.ENSMUSP00000109337,10090.ENSMUSP00000113488,10090.ENSMUSP00000128278,10090.ENSMUSP00000132809…	Nefm,Nefl,Chmp6,Eif6,Pgm5,Ina,Dlg1,Sirt2,Nefh,Golga2,Cnp,Eml1,Tpm1,Pde4d,Iqgap1,Slc8a1,Ank2,Dnm1l
GO Component	GO:0005856	Cytoskeleton	39	2401	0.33	0.5	0.0007	10090.ENSMUSP00000001780,10090.ENSMUSP00000004684,10090.ENSMUSP00000005860,10090.ENSMUSP00000007042,10090.ENSMUSP00000018544,10090.ENSMUSP00000020754,10090.ENSMUSP00000022638,10090.ENSMUSP00000022639,10090.ENSMUSP00000023007,10090.ENSMUSP00000026434,10090.ENSMUSP00000029142,10090.ENSMUSP00000032146,10090.ENSMUSP00000033544,10090.ENSMUSP00000034164,10090.ENSMUSP00000035220,10090.ENSMUSP00000036025…	Akt1,Arhgef18,Pvalb,Ik,Sept4,Cfap36,Nefm,Nefl,Adcy8,Chmp6,Eif6,Frmd4b,Brcc3,Ist1,Prkar2a,Pgm5,Myo1d,Ina,Ncoa5,Llgl1,Dlg1,Mobp,Sirt2,Ermn,Nefh,Rims1,Golga2,Cnp,Dstn,Pkp4,Eml1,Arhgef7,Tmsb4x,Tpm1,Pde4d,Iqgap1,Slc8a1,Ank2,Dnm1l
GO Component	GO:0099080	Supramolecular complex	23	1421	0.33	0.33	0.0236	10090.ENSMUSP00000008537,10090.ENSMUSP00000022638,10090.ENSMUSP00000022639,10090.ENSMUSP00000026434,10090.ENSMUSP00000029142,10090.ENSMUSP00000032891,10090.ENSMUSP00000036025,10090.ENSMUSP00000041347,10090.ENSMUSP00000048084,10090.ENSMUSP00000054548,10090.ENSMUSP00000064280,10090.ENSMUSP00000072732,10090.ENSMUSP00000091061,10090.ENSMUSP00000097768,10090.ENSMUSP00000099409,10090.ENSMUSP00000105486…	Carhsp1,Nefm,Nefl,Chmp6,Eif6,Smg1,Pgm5,Ina,Nup133,Poldip3,Dlg1,Sirt2,Nefh,Golga2,Cnp,Eml1,Hnrnpa3,Tpm1,Pde4d,Iqgap1,Slc8a1,Ank2,Dnm1l
GO Component	GO:0042995	Cell projection	43	2723	0.31	0.51	0.0005	10090.ENSMUSP00000001780,10090.ENSMUSP00000005860,10090.ENSMUSP00000018544,10090.ENSMUSP00000020754,10090.ENSMUSP00000022378,10090.ENSMUSP00000022638,10090.ENSMUSP00000022639,10090.ENSMUSP00000023007,10090.ENSMUSP00000029078,10090.ENSMUSP00000032146,10090.ENSMUSP00000035220,10090.ENSMUSP00000037819,10090.ENSMUSP00000041282,10090.ENSMUSP00000046185,10090.ENSMUSP00000053908,10090.ENSMUSP00000060749…	Akt1,Pvalb,Sept4,Cfap36,Ero1l,Nefm,Nefl,Adcy8,Car2,Frmd4b,Prkar2a,Myo1d,Map2k4,Mbp,Ston2,Llgl1,Dlg1,Cpt1c,Sirt2,Rnpep,Aqp4,Ermn,Nefh,Rims1,Hcn2,Cnp,Cbarp,Arhgef7,Hnrnpa3,Tpm1,Nrp2,Ap3m1,Ptbp1,Iqgap1,Slc8a1,Ddc,Hnrnpr,Ank2,Mag,Apbb1,Agfg1,Nap1l4,Picalm
GO Component	GO:0120025	Plasma membrane bounded cell projection	41	2622	0.31	0.49	0.0007	10090.ENSMUSP00000001780,10090.ENSMUSP00000005860,10090.ENSMUSP00000018544,10090.ENSMUSP00000020754,10090.ENSMUSP00000022378,10090.ENSMUSP00000022638,10090.ENSMUSP00000022639,10090.ENSMUSP00000023007,10090.ENSMUSP00000029078,10090.ENSMUSP00000032146,10090.ENSMUSP00000035220,10090.ENSMUSP00000037819,10090.ENSMUSP00000041282,10090.ENSMUSP00000046185,10090.ENSMUSP00000053908,10090.ENSMUSP00000060749…	Akt1,Pvalb,Sept4,Cfap36,Ero1l,Nefm,Nefl,Adcy8,Car2,Frmd4b,Prkar2a,Myo1d,Map2k4,Mbp,Ston2,Llgl1,Dlg1,Cpt1c,Sirt2,Rnpep,Aqp4,Ermn,Nefh,Hcn2,Cnp,Cbarp,Arhgef7,Hnrnpa3,Tpm1,Nrp2,Ap3m1,Ptbp1,Iqgap1,Slc8a1,Ddc,Hnrnpr,Ank2,Mag,Apbb1,Nap1l4,Picalm
GO Component	GO:0031982	Vesicle	34	2289	0.29	0.37	0.0091	10090.ENSMUSP00000001780,10090.ENSMUSP00000018544,10090.ENSMUSP00000019317,10090.ENSMUSP00000023007,10090.ENSMUSP00000025957,10090.ENSMUSP00000026434,10090.ENSMUSP00000028222,10090.ENSMUSP00000029698,10090.ENSMUSP00000034164,10090.ENSMUSP00000037819,10090.ENSMUSP00000048443,10090.ENSMUSP00000053908,10090.ENSMUSP00000060749,10090.ENSMUSP00000064280,10090.ENSMUSP00000068195,10090.ENSMUSP00000076521…	Akt1,Sept4,Rab5c,Adcy8,Fam45a,Chmp6,Hspa5,Lamtor2,Ist1,Myo1d,Ppp1r21,Ston2,Llgl1,Dlg1,Rab31,Pdia4,Rnpep,Aqp4,Rims1,Golga2,Cnp,Cbarp,Pithd1,Sec24a,Pacsin3,Rab7,Ap3m1,Anp32e,Ergic1,Ddc,Ank2,Agfg1,Picalm,Dnm1l
GO Component	GO:0031410	Cytoplasmic vesicle	32	2147	0.29	0.36	0.0117	10090.ENSMUSP00000018544,10090.ENSMUSP00000019317,10090.ENSMUSP00000023007,10090.ENSMUSP00000025957,10090.ENSMUSP00000026434,10090.ENSMUSP00000028222,10090.ENSMUSP00000029698,10090.ENSMUSP00000034164,10090.ENSMUSP00000037819,10090.ENSMUSP00000048443,10090.ENSMUSP00000053908,10090.ENSMUSP00000060749,10090.ENSMUSP00000064280,10090.ENSMUSP00000068195,10090.ENSMUSP00000076521,10090.ENSMUSP00000076564…	Sept4,Rab5c,Adcy8,Fam45a,Chmp6,Hspa5,Lamtor2,Ist1,Myo1d,Ppp1r21,Ston2,Llgl1,Dlg1,Rab31,Pdia4,Rnpep,Aqp4,Golga2,Cnp,Cbarp,Pithd1,Sec24a,Pacsin3,Rab7,Ap3m1,Anp32e,Ergic1,Ddc,Ank2,Agfg1,Picalm,Dnm1l
GO Component	GO:0005829	Cytosol	59	4213	0.26	0.5	0.00022	10090.ENSMUSP00000001780,10090.ENSMUSP00000001845,10090.ENSMUSP00000004684,10090.ENSMUSP00000005185,10090.ENSMUSP00000005860,10090.ENSMUSP00000006367,10090.ENSMUSP00000008537,10090.ENSMUSP00000010804,10090.ENSMUSP00000012028,10090.ENSMUSP00000013693,10090.ENSMUSP00000017629,10090.ENSMUSP00000018544,10090.ENSMUSP00000020298,10090.ENSMUSP00000022380,10090.ENSMUSP00000022734,10090.ENSMUSP00000025932…	Akt1,Capns1,Arhgef18,Cstb,Pvalb,Htra1,Carhsp1,Plcd1,Gltp,Commd8,Top2b,Sept4,Pcbd1,Psmc6,Dnajc3,Shoc2,Wdr45b,Chm,Hspa5,Car2,Eif6,Decr1,Scp2,Ptms,Ist1,Uba5,Prkar2a,Pgm5,Myo1d,Rps29,AW549877,Selenow,Map2k4,Ston2,Arhgdia,Dlg1,Mobp,Sirt2,Ampd2,Rap1gds1,Golga2,Rasgrp1,Gstm6,Sec24a,Eml1,Srsf5,Srp54b,Arhgef7,Pacsin3,Hccs,Tmsb4x,Hnrnph2,Rab7,Tpm1,Asns,Pde4d,Fhit,Acat3,Dnm1l
GO Component	GO:0043232	Intracellular non-membrane-bounded organelle	61	4826	0.22	0.42	0.0015	10090.ENSMUSP00000001780,10090.ENSMUSP00000004684,10090.ENSMUSP00000005185,10090.ENSMUSP00000005860,10090.ENSMUSP00000007042,10090.ENSMUSP00000008537,10090.ENSMUSP00000014920,10090.ENSMUSP00000017629,10090.ENSMUSP00000018544,10090.ENSMUSP00000018572,10090.ENSMUSP00000019317,10090.ENSMUSP00000020754,10090.ENSMUSP00000022638,10090.ENSMUSP00000022639,10090.ENSMUSP00000023007,10090.ENSMUSP00000026434…	Akt1,Arhgef18,Cstb,Pvalb,Ik,Carhsp1,Nol3,Top2b,Sept4,Akap1,Rab5c,Cfap36,Nefm,Nefl,Adcy8,Chmp6,Eif6,Frmd4b,Smg1,Brcc3,Ist1,Prkar2a,Pgm5,Myo1d,Rps29,Ina,Ncoa5,Smarcal1,Nup133,Ston2,Poldip3,Llgl1,Dlg1,Mobp,Sirt2,Prpf4b,Ermn,Nefh,Rims1,Golga2,Cnp,Dstn,Pkp4,Eml1,Oxr1,Srsf5,Arhgef7,Hnrnpa3,Tmsb4x,Atrx,Rab7,Tpm1,Pde4d,Fhit,Iqgap1,Anp32e,Slc8a1,Ank2,Nap1l4,Dnm1l,Rab18
GO Component	GO:0005737	Cytoplasm	144	11788	0.2	0.71	1.66e-15	10090.ENSMUSP00000001780,10090.ENSMUSP00000001845,10090.ENSMUSP00000004684,10090.ENSMUSP00000004955,10090.ENSMUSP00000005185,10090.ENSMUSP00000005860,10090.ENSMUSP00000006367,10090.ENSMUSP00000007042,10090.ENSMUSP00000008537,10090.ENSMUSP00000010804,10090.ENSMUSP00000012028,10090.ENSMUSP00000013693,10090.ENSMUSP00000014920,10090.ENSMUSP00000017629,10090.ENSMUSP00000018544,10090.ENSMUSP00000018572…	Akt1,Capns1,Arhgef18,Prpsap2,Cstb,Pvalb,Htra1,Ik,Carhsp1,Plcd1,Gltp,Commd8,Nol3,Top2b,Sept4,Akap1,Rab5c,Pcbd1,Cfap36,Lsm12,Adssl1,Tpmt,Uqcrb,Ero1l,Psmc6,Nefm,Nefl,Dnajc3,Adcy8,Samm50,Gpt,Shoc2,Fam45a,Wdr45b,Chmp6,Chm,Phkg1,Hspa5,Gorasp2,Car2,Eif6,Lamtor2,Decr1,Ndufaf4,Scp2,Frmd4b,Ptms,Smg1,Bcat2,Brcc3,Abcb7,Ist1,Csk,Uba5,Prkar2a,Pgm5,Myo1d,Rps29,AW549877,Selenow,Map2k4,Ina,Tsfm,Mbp,Ppp1r21,Hectd3…
GO Component	GO:0005622	Intracellular anatomical structure	150	14759	0.12	0.54	1.08e-08	10090.ENSMUSP00000001780,10090.ENSMUSP00000001845,10090.ENSMUSP00000004684,10090.ENSMUSP00000004955,10090.ENSMUSP00000005185,10090.ENSMUSP00000005860,10090.ENSMUSP00000006367,10090.ENSMUSP00000007042,10090.ENSMUSP00000008537,10090.ENSMUSP00000010804,10090.ENSMUSP00000012028,10090.ENSMUSP00000013693,10090.ENSMUSP00000014920,10090.ENSMUSP00000017629,10090.ENSMUSP00000018544,10090.ENSMUSP00000018572…	Akt1,Capns1,Arhgef18,Prpsap2,Cstb,Pvalb,Htra1,Ik,Carhsp1,Plcd1,Gltp,Commd8,Nol3,Top2b,Sept4,Akap1,Rab5c,Pcbd1,Cfap36,Lsm12,Adssl1,Tpmt,Uqcrb,Ero1l,Psmc6,Nefm,Nefl,Dnajc3,Adcy8,Samm50,Gpt,Shoc2,Fam45a,Wdr45b,Chmp6,Chm,Phkg1,Hspa5,Gorasp2,Car2,Eif6,Lamtor2,Decr1,Ndufaf4,Scp2,Frmd4b,Ptms,Smg1,Bcat2,Brcc3,Abcb7,Ist1,Csk,Uba5,Prkar2a,Pgm5,Myo1d,Rps29,AW549877,Selenow,Map2k4,Ina,Tsfm,Mbp,Ncoa5,Smarcal1…
GO Component	GO:0043229	Intracellular organelle	128	13119	0.11	0.39	0.0007	10090.ENSMUSP00000001780,10090.ENSMUSP00000004684,10090.ENSMUSP00000005185,10090.ENSMUSP00000005860,10090.ENSMUSP00000007042,10090.ENSMUSP00000008537,10090.ENSMUSP00000010804,10090.ENSMUSP00000013693,10090.ENSMUSP00000014920,10090.ENSMUSP00000017629,10090.ENSMUSP00000018544,10090.ENSMUSP00000018572,10090.ENSMUSP00000019317,10090.ENSMUSP00000020298,10090.ENSMUSP00000020754,10090.ENSMUSP00000021993…	Akt1,Arhgef18,Cstb,Pvalb,Ik,Carhsp1,Plcd1,Commd8,Nol3,Top2b,Sept4,Akap1,Rab5c,Pcbd1,Cfap36,Uqcrb,Ero1l,Psmc6,Nefm,Nefl,Dnajc3,Adcy8,Samm50,Shoc2,Fam45a,Wdr45b,Chmp6,Chm,Hspa5,Gorasp2,Eif6,Lamtor2,Decr1,Ndufaf4,Scp2,Frmd4b,Ptms,Smg1,Bcat2,Brcc3,Abcb7,Ist1,Uba5,Prkar2a,Pgm5,Myo1d,Rps29,AW549877,Map2k4,Ina,Tsfm,Mbp,Ncoa5,Smarcal1,Nup133,Ppp1r21,Gstz1,Ston2,Ttc19,Poldip3,Llgl1,Arhgdia,Dlg1,Suclg1,Rab…
GO Component	GO:0043226	Organelle	129	13445	0.1	0.37	0.0013	10090.ENSMUSP00000001780,10090.ENSMUSP00000004684,10090.ENSMUSP00000005185,10090.ENSMUSP00000005860,10090.ENSMUSP00000007042,10090.ENSMUSP00000008537,10090.ENSMUSP00000010804,10090.ENSMUSP00000013693,10090.ENSMUSP00000014920,10090.ENSMUSP00000017629,10090.ENSMUSP00000018544,10090.ENSMUSP00000018572,10090.ENSMUSP00000019317,10090.ENSMUSP00000020298,10090.ENSMUSP00000020754,10090.ENSMUSP00000021993…	Akt1,Arhgef18,Cstb,Pvalb,Ik,Carhsp1,Plcd1,Commd8,Nol3,Top2b,Sept4,Akap1,Rab5c,Pcbd1,Cfap36,Uqcrb,Ero1l,Psmc6,Nefm,Nefl,Dnajc3,Adcy8,Samm50,Shoc2,Fam45a,Wdr45b,Chmp6,Chm,Hspa5,Gorasp2,Eif6,Lamtor2,Decr1,Ndufaf4,Scp2,Frmd4b,Ptms,Smg1,Bcat2,Brcc3,Abcb7,Ist1,Uba5,Prkar2a,Pgm5,Myo1d,Rps29,AW549877,Map2k4,Ina,Tsfm,Mbp,Ncoa5,Smarcal1,Nup133,Ppp1r21,Lrfn5,Gstz1,Ston2,Ttc19,Poldip3,Llgl1,Arhgdia,Dlg1,Sucl…
GO Component	GO:0043231	Intracellular membrane-bounded organelle	115	11954	0.1	0.31	0.0097	10090.ENSMUSP00000001780,10090.ENSMUSP00000005185,10090.ENSMUSP00000005860,10090.ENSMUSP00000007042,10090.ENSMUSP00000010804,10090.ENSMUSP00000013693,10090.ENSMUSP00000014920,10090.ENSMUSP00000017629,10090.ENSMUSP00000018544,10090.ENSMUSP00000018572,10090.ENSMUSP00000019317,10090.ENSMUSP00000020298,10090.ENSMUSP00000020754,10090.ENSMUSP00000021993,10090.ENSMUSP00000022378,10090.ENSMUSP00000022380…	Akt1,Cstb,Pvalb,Ik,Plcd1,Commd8,Nol3,Top2b,Sept4,Akap1,Rab5c,Pcbd1,Cfap36,Uqcrb,Ero1l,Psmc6,Dnajc3,Adcy8,Samm50,Shoc2,Fam45a,Wdr45b,Chmp6,Chm,Hspa5,Gorasp2,Eif6,Lamtor2,Decr1,Ndufaf4,Scp2,Ptms,Smg1,Bcat2,Brcc3,Abcb7,Ist1,Uba5,Myo1d,Rps29,AW549877,Map2k4,Tsfm,Mbp,Ncoa5,Smarcal1,Nup133,Ppp1r21,Gstz1,Ston2,Ttc19,Poldip3,Llgl1,Arhgdia,Dlg1,Suclg1,Rab31,Cpt1c,Csnk1g3,Mobp,Sirt2,Ndufa3,Pdia4,Rnpep,Prpf…
GO Component	GO:0043227	Membrane-bounded organelle	117	12435	0.09	0.28	0.0166	10090.ENSMUSP00000001780,10090.ENSMUSP00000005185,10090.ENSMUSP00000005860,10090.ENSMUSP00000007042,10090.ENSMUSP00000010804,10090.ENSMUSP00000013693,10090.ENSMUSP00000014920,10090.ENSMUSP00000017629,10090.ENSMUSP00000018544,10090.ENSMUSP00000018572,10090.ENSMUSP00000019317,10090.ENSMUSP00000020298,10090.ENSMUSP00000020754,10090.ENSMUSP00000021993,10090.ENSMUSP00000022378,10090.ENSMUSP00000022380…	Akt1,Cstb,Pvalb,Ik,Plcd1,Commd8,Nol3,Top2b,Sept4,Akap1,Rab5c,Pcbd1,Cfap36,Uqcrb,Ero1l,Psmc6,Dnajc3,Adcy8,Samm50,Shoc2,Fam45a,Wdr45b,Chmp6,Chm,Hspa5,Gorasp2,Eif6,Lamtor2,Decr1,Ndufaf4,Scp2,Ptms,Smg1,Bcat2,Brcc3,Abcb7,Ist1,Uba5,Prkar2a,Myo1d,Rps29,AW549877,Map2k4,Tsfm,Mbp,Ncoa5,Smarcal1,Nup133,Ppp1r21,Gstz1,Ston2,Ttc19,Poldip3,Llgl1,Arhgdia,Dlg1,Suclg1,Rab31,Cpt1c,Csnk1g3,Mobp,Sirt2,Ndufa3,Pdia4,Rn…
GO Function	GO:0099184	Structural constituent of postsynaptic intermediate filament cytoskeleton	3	3	2.12	0.67	0.0041	10090.ENSMUSP00000022639,10090.ENSMUSP00000041347,10090.ENSMUSP00000091061	Nefl,Ina,Nefh
GO Function	GO:0099186	Structural constituent of postsynapse	4	22	1.38	0.54	0.01	10090.ENSMUSP00000022639,10090.ENSMUSP00000041347,10090.ENSMUSP00000064280,10090.ENSMUSP00000091061	Nefl,Ina,Dlg1,Nefh
GO Function	GO:0098918	Structural constituent of synapse	5	32	1.31	0.64	0.0041	10090.ENSMUSP00000022639,10090.ENSMUSP00000041347,10090.ENSMUSP00000064280,10090.ENSMUSP00000091061,10090.ENSMUSP00000095420	Nefl,Ina,Dlg1,Nefh,Rims1
GO Function	GO:0030551	Cyclic nucleotide binding	4	38	1.14	0.36	0.0452	10090.ENSMUSP00000035220,10090.ENSMUSP00000097113,10090.ENSMUSP00000099409,10090.ENSMUSP00000113488	Prkar2a,Hcn2,Cnp,Pde4d
GO Function	GO:0005200	Structural constituent of cytoskeleton	6	77	1.01	0.51	0.01	10090.ENSMUSP00000022638,10090.ENSMUSP00000022639,10090.ENSMUSP00000041347,10090.ENSMUSP00000091061,10090.ENSMUSP00000109337,10090.ENSMUSP00000138753	Nefm,Nefl,Ina,Nefh,Tpm1,Ank2
GO Function	GO:0019003	GDP binding	6	80	0.99	0.51	0.0106	10090.ENSMUSP00000019317,10090.ENSMUSP00000065113,10090.ENSMUSP00000068195,10090.ENSMUSP00000106336,10090.ENSMUSP00000109230,10090.ENSMUSP00000157011	Rab5c,Suclg1,Rab31,Srp54b,Rab7,Rab18
GO Function	GO:0031267	Small GTPase binding	12	288	0.74	0.59	0.0023	10090.ENSMUSP00000025957,10090.ENSMUSP00000026607,10090.ENSMUSP00000060749,10090.ENSMUSP00000063714,10090.ENSMUSP00000095420,10090.ENSMUSP00000106534,10090.ENSMUSP00000109230,10090.ENSMUSP00000117346,10090.ENSMUSP00000128278,10090.ENSMUSP00000135479,10090.ENSMUSP00000146501,10090.ENSMUSP00000155155	Fam45a,Chm,Llgl1,Arhgdia,Rims1,Arhgef7,Rab7,Ap3m1,Iqgap1,Evi5l,Picalm,Dnm1l
GO Function	GO:0005516	Calmodulin binding	8	196	0.73	0.38	0.0279	10090.ENSMUSP00000001780,10090.ENSMUSP00000023007,10090.ENSMUSP00000026617,10090.ENSMUSP00000029925,10090.ENSMUSP00000037819,10090.ENSMUSP00000046185,10090.ENSMUSP00000128278,10090.ENSMUSP00000132809	Akt1,Adcy8,Phkg1,Ndufaf4,Myo1d,Mbp,Iqgap1,Slc8a1
GO Function	GO:0030695	GTPase regulator activity	13	448	0.58	0.44	0.0107	10090.ENSMUSP00000004684,10090.ENSMUSP00000025957,10090.ENSMUSP00000026607,10090.ENSMUSP00000029698,10090.ENSMUSP00000060749,10090.ENSMUSP00000063714,10090.ENSMUSP00000096173,10090.ENSMUSP00000099593,10090.ENSMUSP00000106534,10090.ENSMUSP00000128278,10090.ENSMUSP00000135479,10090.ENSMUSP00000138585,10090.ENSMUSP00000140170	Arhgef18,Fam45a,Chm,Lamtor2,Llgl1,Arhgdia,Rap1gds1,Rasgrp1,Arhgef7,Iqgap1,Evi5l,Arhgap12,Agfg1
GO Function	GO:0060090	Molecular adaptor activity	12	416	0.58	0.39	0.0185	10090.ENSMUSP00000018544,10090.ENSMUSP00000018572,10090.ENSMUSP00000022639,10090.ENSMUSP00000029698,10090.ENSMUSP00000053908,10090.ENSMUSP00000064280,10090.ENSMUSP00000068790,10090.ENSMUSP00000091061,10090.ENSMUSP00000097113,10090.ENSMUSP00000128278,10090.ENSMUSP00000138753,10090.ENSMUSP00000156728	Sept4,Akap1,Nefl,Lamtor2,Ston2,Dlg1,Zzef1,Nefh,Hcn2,Iqgap1,Ank2,Tjp2
GO Function	GO:0019901	Protein kinase binding	18	786	0.48	0.42	0.01	10090.ENSMUSP00000001780,10090.ENSMUSP00000017629,10090.ENSMUSP00000018572,10090.ENSMUSP00000022734,10090.ENSMUSP00000034863,10090.ENSMUSP00000035220,10090.ENSMUSP00000060749,10090.ENSMUSP00000063714,10090.ENSMUSP00000064280,10090.ENSMUSP00000091061,10090.ENSMUSP00000095420,10090.ENSMUSP00000097768,10090.ENSMUSP00000105980,10090.ENSMUSP00000106534,10090.ENSMUSP00000128278,10090.ENSMUSP00000138753…	Akt1,Top2b,Akap1,Dnajc3,Csk,Prkar2a,Llgl1,Arhgdia,Dlg1,Nefh,Rims1,Golga2,Srsf5,Arhgef7,Iqgap1,Ank2,Mag,Tjp2
GO Function	GO:0019900	Kinase binding	19	877	0.45	0.41	0.0107	10090.ENSMUSP00000001780,10090.ENSMUSP00000014920,10090.ENSMUSP00000017629,10090.ENSMUSP00000018572,10090.ENSMUSP00000022734,10090.ENSMUSP00000034863,10090.ENSMUSP00000035220,10090.ENSMUSP00000060749,10090.ENSMUSP00000063714,10090.ENSMUSP00000064280,10090.ENSMUSP00000091061,10090.ENSMUSP00000095420,10090.ENSMUSP00000097768,10090.ENSMUSP00000105980,10090.ENSMUSP00000106534,10090.ENSMUSP00000128278…	Akt1,Nol3,Top2b,Akap1,Dnajc3,Csk,Prkar2a,Llgl1,Arhgdia,Dlg1,Nefh,Rims1,Golga2,Srsf5,Arhgef7,Iqgap1,Ank2,Mag,Tjp2
GO Function	GO:0019904	Protein domain specific binding	18	844	0.45	0.37	0.0178	10090.ENSMUSP00000014920,10090.ENSMUSP00000022639,10090.ENSMUSP00000028222,10090.ENSMUSP00000034164,10090.ENSMUSP00000035220,10090.ENSMUSP00000037819,10090.ENSMUSP00000064280,10090.ENSMUSP00000095420,10090.ENSMUSP00000097113,10090.ENSMUSP00000105980,10090.ENSMUSP00000109203,10090.ENSMUSP00000109337,10090.ENSMUSP00000128278,10090.ENSMUSP00000136467,10090.ENSMUSP00000146501,10090.ENSMUSP00000155155…	Nol3,Nefl,Hspa5,Ist1,Prkar2a,Myo1d,Dlg1,Rims1,Hcn2,Srsf5,Atrx,Tpm1,Iqgap1,Ddc,Picalm,Dnm1l,Qk,Tjp2
GO Function	GO:0008092	Cytoskeletal protein binding	22	1033	0.44	0.44	0.0058	10090.ENSMUSP00000018572,10090.ENSMUSP00000021726,10090.ENSMUSP00000023007,10090.ENSMUSP00000037819,10090.ENSMUSP00000060749,10090.ENSMUSP00000064280,10090.ENSMUSP00000071084,10090.ENSMUSP00000088458,10090.ENSMUSP00000097768,10090.ENSMUSP00000099461,10090.ENSMUSP00000105486,10090.ENSMUSP00000106534,10090.ENSMUSP00000106981,10090.ENSMUSP00000107795,10090.ENSMUSP00000109337,10090.ENSMUSP00000128278…	Akap1,Adssl1,Adcy8,Myo1d,Llgl1,Dlg1,Mobp,Ermn,Golga2,Dstn,Eml1,Arhgef7,Pacsin3,Tmsb4x,Tpm1,Iqgap1,Slc8a1,Ank2,Apbb1,Ktn1,Picalm,Dnm1l
GO Function	GO:0043168	Anion binding	46	2465	0.39	0.64	3.88e-05	10090.ENSMUSP00000001780,10090.ENSMUSP00000010804,10090.ENSMUSP00000012028,10090.ENSMUSP00000017629,10090.ENSMUSP00000018544,10090.ENSMUSP00000019317,10090.ENSMUSP00000021726,10090.ENSMUSP00000022378,10090.ENSMUSP00000022380,10090.ENSMUSP00000023007,10090.ENSMUSP00000023203,10090.ENSMUSP00000026173,10090.ENSMUSP00000026617,10090.ENSMUSP00000028222,10090.ENSMUSP00000029877,10090.ENSMUSP00000030340…	Akt1,Plcd1,Gltp,Top2b,Sept4,Rab5c,Adssl1,Ero1l,Psmc6,Adcy8,Gpt,Wdr45b,Phkg1,Hspa5,Decr1,Scp2,Smg1,Abcb7,Csk,Uba5,Prkar2a,Myo1d,Map2k4,Smarcal1,Arhgdia,Suclg1,Aarsd1,Rab31,Csnk1g3,Sirt2,Prpf4b,Hcn2,Ilvbl,Gstm6,Acsl6,Srp54b,Atrx,Rab7,Asns,Pde4d,Iqgap1,Ddc,Mag,Picalm,Dnm1l,Rab18
GO Function	GO:0044877	Protein-containing complex binding	30	1602	0.39	0.47	0.0028	10090.ENSMUSP00000005860,10090.ENSMUSP00000021726,10090.ENSMUSP00000021993,10090.ENSMUSP00000022638,10090.ENSMUSP00000022639,10090.ENSMUSP00000026173,10090.ENSMUSP00000026434,10090.ENSMUSP00000026607,10090.ENSMUSP00000028222,10090.ENSMUSP00000029142,10090.ENSMUSP00000030340,10090.ENSMUSP00000034164,10090.ENSMUSP00000035220,10090.ENSMUSP00000037819,10090.ENSMUSP00000041347,10090.ENSMUSP00000054548…	Pvalb,Adssl1,Uqcrb,Nefm,Nefl,Wdr45b,Chmp6,Chm,Hspa5,Eif6,Scp2,Ist1,Prkar2a,Myo1d,Ina,Poldip3,Suclg1,Ermn,Nefh,Hcn2,Golga2,Dstn,Srp54b,Rab7,Tpm1,Iqgap1,Ank2,Apbb1,Nap1l4,Dnm1l
GO Function	GO:0019899	Enzyme binding	41	2347	0.36	0.52	0.00063	10090.ENSMUSP00000001780,10090.ENSMUSP00000005185,10090.ENSMUSP00000014920,10090.ENSMUSP00000017629,10090.ENSMUSP00000018572,10090.ENSMUSP00000022639,10090.ENSMUSP00000022734,10090.ENSMUSP00000023007,10090.ENSMUSP00000025932,10090.ENSMUSP00000025957,10090.ENSMUSP00000026607,10090.ENSMUSP00000026617,10090.ENSMUSP00000028222,10090.ENSMUSP00000034863,10090.ENSMUSP00000035220,10090.ENSMUSP00000046185…	Akt1,Cstb,Nol3,Top2b,Akap1,Nefl,Dnajc3,Adcy8,Shoc2,Fam45a,Chm,Phkg1,Hspa5,Csk,Prkar2a,Mbp,Llgl1,Arhgdia,Dlg1,Sirt2,Nefh,Rims1,Golga2,Gstm6,Acsl6,Srsf5,Arhgef7,Tmsb4x,Rab7,Pde4d,Ap3m1,Fhit,Iqgap1,Evi5l,Ddc,Ank2,Mag,Apbb1,Picalm,Dnm1l,Tjp2
GO Function	GO:0000166	Nucleotide binding	38	2205	0.35	0.48	0.0016	10090.ENSMUSP00000001780,10090.ENSMUSP00000017629,10090.ENSMUSP00000018544,10090.ENSMUSP00000019317,10090.ENSMUSP00000021726,10090.ENSMUSP00000022378,10090.ENSMUSP00000022380,10090.ENSMUSP00000023007,10090.ENSMUSP00000026617,10090.ENSMUSP00000028222,10090.ENSMUSP00000029877,10090.ENSMUSP00000030340,10090.ENSMUSP00000032891,10090.ENSMUSP00000033695,10090.ENSMUSP00000034863,10090.ENSMUSP00000035166…	Akt1,Top2b,Sept4,Rab5c,Adssl1,Ero1l,Psmc6,Adcy8,Phkg1,Hspa5,Decr1,Scp2,Smg1,Abcb7,Csk,Uba5,Prkar2a,Myo1d,Map2k4,Smarcal1,Suclg1,Aarsd1,Rab31,Csnk1g3,Sirt2,Prpf4b,Hcn2,Cnp,Ilvbl,Acsl6,Srp54b,Atrx,Rab7,Asns,Pde4d,Fhit,Dnm1l,Rab18
GO Function	GO:0032555	Purine ribonucleotide binding	32	1928	0.34	0.39	0.0082	10090.ENSMUSP00000001780,10090.ENSMUSP00000017629,10090.ENSMUSP00000018544,10090.ENSMUSP00000019317,10090.ENSMUSP00000021726,10090.ENSMUSP00000022380,10090.ENSMUSP00000023007,10090.ENSMUSP00000026617,10090.ENSMUSP00000028222,10090.ENSMUSP00000030340,10090.ENSMUSP00000032891,10090.ENSMUSP00000033695,10090.ENSMUSP00000034863,10090.ENSMUSP00000035166,10090.ENSMUSP00000035220,10090.ENSMUSP00000037819…	Akt1,Top2b,Sept4,Rab5c,Adssl1,Psmc6,Adcy8,Phkg1,Hspa5,Scp2,Smg1,Abcb7,Csk,Uba5,Prkar2a,Myo1d,Map2k4,Smarcal1,Suclg1,Aarsd1,Rab31,Csnk1g3,Prpf4b,Hcn2,Acsl6,Srp54b,Atrx,Rab7,Asns,Pde4d,Dnm1l,Rab18
GO Function	GO:0036094	Small molecule binding	41	2586	0.32	0.44	0.0028	10090.ENSMUSP00000001780,10090.ENSMUSP00000010804,10090.ENSMUSP00000017629,10090.ENSMUSP00000018544,10090.ENSMUSP00000019317,10090.ENSMUSP00000021726,10090.ENSMUSP00000022378,10090.ENSMUSP00000022380,10090.ENSMUSP00000023007,10090.ENSMUSP00000023203,10090.ENSMUSP00000026617,10090.ENSMUSP00000028222,10090.ENSMUSP00000029877,10090.ENSMUSP00000030340,10090.ENSMUSP00000032891,10090.ENSMUSP00000033695…	Akt1,Plcd1,Top2b,Sept4,Rab5c,Adssl1,Ero1l,Psmc6,Adcy8,Gpt,Phkg1,Hspa5,Decr1,Scp2,Smg1,Abcb7,Csk,Uba5,Prkar2a,Myo1d,Map2k4,Smarcal1,Suclg1,Aarsd1,Rab31,Csnk1g3,Sirt2,Prpf4b,Hcn2,Cnp,Ilvbl,Acsl6,Srp54b,Atrx,Rab7,Asns,Pde4d,Fhit,Ddc,Dnm1l,Rab18
GO Function	GO:0042802	Identical protein binding	38	2406	0.32	0.41	0.0046	10090.ENSMUSP00000001780,10090.ENSMUSP00000004955,10090.ENSMUSP00000005860,10090.ENSMUSP00000006367,10090.ENSMUSP00000007042,10090.ENSMUSP00000012028,10090.ENSMUSP00000014920,10090.ENSMUSP00000018544,10090.ENSMUSP00000020298,10090.ENSMUSP00000021726,10090.ENSMUSP00000022380,10090.ENSMUSP00000022639,10090.ENSMUSP00000023007,10090.ENSMUSP00000029877,10090.ENSMUSP00000030340,10090.ENSMUSP00000033695…	Akt1,Prpsap2,Pvalb,Htra1,Ik,Gltp,Nol3,Sept4,Pcbd1,Adssl1,Psmc6,Nefl,Adcy8,Decr1,Scp2,Abcb7,Ist1,Csk,Uba5,Prkar2a,Gstz1,Ampd2,Aqp4,Lrrc8a,Hcn2,Golga2,Rasgrp1,Gstm6,Acsl6,Pacsin3,Tpm1,Nrp2,Asns,Sf1,Fhit,Mag,Picalm,Dnm1l
GO Function	GO:0097367	Carbohydrate derivative binding	35	2313	0.3	0.36	0.0126	10090.ENSMUSP00000001780,10090.ENSMUSP00000012028,10090.ENSMUSP00000017629,10090.ENSMUSP00000018544,10090.ENSMUSP00000019317,10090.ENSMUSP00000021726,10090.ENSMUSP00000022380,10090.ENSMUSP00000023007,10090.ENSMUSP00000026617,10090.ENSMUSP00000028222,10090.ENSMUSP00000030340,10090.ENSMUSP00000032891,10090.ENSMUSP00000033695,10090.ENSMUSP00000034863,10090.ENSMUSP00000035166,10090.ENSMUSP00000035220…	Akt1,Gltp,Top2b,Sept4,Rab5c,Adssl1,Psmc6,Adcy8,Phkg1,Hspa5,Scp2,Smg1,Abcb7,Csk,Uba5,Prkar2a,Myo1d,Map2k4,Smarcal1,Suclg1,Aarsd1,Rab31,Csnk1g3,Prpf4b,Hcn2,Acsl6,Srp54b,Atrx,Rab7,Nrp2,Asns,Pde4d,Mag,Dnm1l,Rab18
GO Function	GO:0005515	Protein binding	94	7635	0.21	0.51	4.17e-05	10090.ENSMUSP00000001780,10090.ENSMUSP00000004955,10090.ENSMUSP00000005185,10090.ENSMUSP00000005860,10090.ENSMUSP00000006367,10090.ENSMUSP00000007042,10090.ENSMUSP00000010804,10090.ENSMUSP00000012028,10090.ENSMUSP00000014920,10090.ENSMUSP00000017629,10090.ENSMUSP00000018544,10090.ENSMUSP00000018572,10090.ENSMUSP00000020298,10090.ENSMUSP00000020754,10090.ENSMUSP00000021726,10090.ENSMUSP00000022380…	Akt1,Prpsap2,Cstb,Pvalb,Htra1,Ik,Plcd1,Gltp,Nol3,Top2b,Sept4,Akap1,Pcbd1,Cfap36,Adssl1,Psmc6,Nefm,Nefl,Dnajc3,Adcy8,Shoc2,Fam45a,Chmp6,Chm,Phkg1,Hspa5,Decr1,Ndufaf4,Scp2,Ptms,Brcc3,Abcb7,Ist1,Csk,Uba5,Prkar2a,Myo1d,Mbp,Hectd3,Gstz1,Ston2,Llgl1,Arhgdia,Dlg1,Zzef1,Mobp,Sirt2,Ampd2,Aqp4,Ermn,Nefh,Lrrc8a,Il1rap,Rims1,Hcn2,Golga2,Dstn,Rasgrp1,Mog,Pkp4,Cbarp,Tinagl1,Gstm6,Acsl6,Sec24a,Eml1,Srsf5,Arhgef…
GO Function	GO:0003824	Catalytic activity	68	5633	0.2	0.36	0.0064	10090.ENSMUSP00000001780,10090.ENSMUSP00000001845,10090.ENSMUSP00000004955,10090.ENSMUSP00000006367,10090.ENSMUSP00000010804,10090.ENSMUSP00000017629,10090.ENSMUSP00000018544,10090.ENSMUSP00000019317,10090.ENSMUSP00000020298,10090.ENSMUSP00000021726,10090.ENSMUSP00000021806,10090.ENSMUSP00000022378,10090.ENSMUSP00000022380,10090.ENSMUSP00000023007,10090.ENSMUSP00000023203,10090.ENSMUSP00000026617…	Akt1,Capns1,Prpsap2,Htra1,Plcd1,Top2b,Sept4,Rab5c,Pcbd1,Adssl1,Tpmt,Ero1l,Psmc6,Adcy8,Gpt,Phkg1,Hspa5,Car2,Decr1,Tstd3,Scp2,Smg1,Bcat2,Brcc3,Csk,Uba5,Prkar2a,Selenow,Map2k4,Enpp6,Nat14,Smarcal1,Hectd3,Gstz1,Nanp,Suclg1,Aarsd1,Rab31,Zzef1,Cpt1c,Csnk1g3,Sirt2,Pdia4,Rnpep,Prpf4b,Ampd2,Il1rap,Cnp,Ilvbl,Tinagl1,Gstm6,Acsl6,Oxr1,Srp54b,Hccs,Atrx,Rab7,Nrp2,Asns,Pde4d,Comtd1,Fhit,Acat3,Ptbp1,Ddc,Ptrhd1,D…
GO Function	GO:0043167	Ion binding	70	5972	0.19	0.34	0.0097	10090.ENSMUSP00000001780,10090.ENSMUSP00000001845,10090.ENSMUSP00000004684,10090.ENSMUSP00000004955,10090.ENSMUSP00000005860,10090.ENSMUSP00000010804,10090.ENSMUSP00000012028,10090.ENSMUSP00000014920,10090.ENSMUSP00000017629,10090.ENSMUSP00000018544,10090.ENSMUSP00000019317,10090.ENSMUSP00000021726,10090.ENSMUSP00000021806,10090.ENSMUSP00000022378,10090.ENSMUSP00000022380,10090.ENSMUSP00000023007…	Akt1,Capns1,Arhgef18,Prpsap2,Pvalb,Plcd1,Gltp,Nol3,Top2b,Sept4,Rab5c,Adssl1,Tpmt,Ero1l,Psmc6,Adcy8,Gpt,Wdr45b,Phkg1,Hspa5,Car2,Decr1,Scp2,Ptms,Smg1,Brcc3,Abcb7,Csk,Uba5,Prkar2a,Pgm5,Myo1d,Rps29,Map2k4,Enpp6,Smarcal1,Arhgdia,Suclg1,Aarsd1,Rab31,Zzef1,Csnk1g3,Sirt2,Rnpep,Prpf4b,Ampd2,Rims1,Hcn2,Rasgrp1,Ilvbl,Gstm6,Acsl6,Sec24a,Srp54b,Hccs,Atrx,Rab7,Nrp2,Asns,Pde4d,Sf1,Fhit,Iqgap1,Slc8a1,Ddc,Mag,Agf…
GO Function	GO:0005488	Binding	133	13419	0.11	0.39	0.00063	10090.ENSMUSP00000001780,10090.ENSMUSP00000001845,10090.ENSMUSP00000004684,10090.ENSMUSP00000004955,10090.ENSMUSP00000005185,10090.ENSMUSP00000005860,10090.ENSMUSP00000006367,10090.ENSMUSP00000007042,10090.ENSMUSP00000008537,10090.ENSMUSP00000010804,10090.ENSMUSP00000012028,10090.ENSMUSP00000014920,10090.ENSMUSP00000017629,10090.ENSMUSP00000018544,10090.ENSMUSP00000018572,10090.ENSMUSP00000019317…	Akt1,Capns1,Arhgef18,Prpsap2,Cstb,Pvalb,Htra1,Ik,Carhsp1,Plcd1,Gltp,Nol3,Top2b,Sept4,Akap1,Rab5c,Pcbd1,Cfap36,Adssl1,Tpmt,Uqcrb,Ero1l,Psmc6,Nefm,Nefl,Dnajc3,Adcy8,Gpt,Shoc2,Fam45a,Wdr45b,Chmp6,Chm,Phkg1,Hspa5,Car2,Eif6,Decr1,Ndufaf4,Scp2,Ptms,Smg1,Brcc3,Abcb7,Ist1,Csk,Uba5,Prkar2a,Pgm5,Myo1d,Rps29,Map2k4,Ina,Tsfm,Enpp6,Nat14,Mbp,Ncoa5,Smarcal1,Hectd3,Gstz1,Ston2,Poldip3,Llgl1,Arhgdia,Dlg1,Suclg1,…
GO Process	GO:0033693	Neurofilament bundle assembly	3	3	2.12	0.55	0.0114	10090.ENSMUSP00000022638,10090.ENSMUSP00000022639,10090.ENSMUSP00000091061	Nefm,Nefl,Nefh
GO Process	GO:0060052	Neurofilament cytoskeleton organization	4	11	1.68	0.58	0.0081	10090.ENSMUSP00000022638,10090.ENSMUSP00000022639,10090.ENSMUSP00000041347,10090.ENSMUSP00000091061	Nefm,Nefl,Ina,Nefh
GO Process	GO:0099188	Postsynaptic cytoskeleton organization	4	23	1.36	0.42	0.0282	10090.ENSMUSP00000022639,10090.ENSMUSP00000041347,10090.ENSMUSP00000091061,10090.ENSMUSP00000106534	Nefl,Ina,Nefh,Arhgef7
GO Process	GO:0010880	Regulation of release of sequestered calcium ion into cytosol by sarcoplasmic reticulum	4	24	1.34	0.42	0.0284	10090.ENSMUSP00000014920,10090.ENSMUSP00000113488,10090.ENSMUSP00000132809,10090.ENSMUSP00000138753	Nol3,Pde4d,Slc8a1,Ank2
GO Process	GO:0042552	Myelination	7	125	0.86	0.38	0.0322	10090.ENSMUSP00000001780,10090.ENSMUSP00000046185,10090.ENSMUSP00000071084,10090.ENSMUSP00000072732,10090.ENSMUSP00000138753,10090.ENSMUSP00000139564,10090.ENSMUSP00000156511	Akt1,Mbp,Mobp,Sirt2,Ank2,Mag,Qk
GO Process	GO:0032535	Regulation of cellular component size	13	417	0.61	0.39	0.0204	10090.ENSMUSP00000001780,10090.ENSMUSP00000022638,10090.ENSMUSP00000022639,10090.ENSMUSP00000034164,10090.ENSMUSP00000038106,10090.ENSMUSP00000064280,10090.ENSMUSP00000078088,10090.ENSMUSP00000092690,10090.ENSMUSP00000099461,10090.ENSMUSP00000107795,10090.ENSMUSP00000109337,10090.ENSMUSP00000139564,10090.ENSMUSP00000146501	Akt1,Nefm,Nefl,Ist1,Slc12a9,Dlg1,Aqp4,Lrrc8a,Dstn,Tmsb4x,Tpm1,Mag,Picalm
GO Process	GO:0043434	Response to peptide hormone	13	423	0.6	0.39	0.0204	10090.ENSMUSP00000001780,10090.ENSMUSP00000010804,10090.ENSMUSP00000022639,10090.ENSMUSP00000023007,10090.ENSMUSP00000023203,10090.ENSMUSP00000029078,10090.ENSMUSP00000029142,10090.ENSMUSP00000034863,10090.ENSMUSP00000046388,10090.ENSMUSP00000068195,10090.ENSMUSP00000096173,10090.ENSMUSP00000105980,10090.ENSMUSP00000128278	Akt1,Plcd1,Nefl,Adcy8,Gpt,Car2,Eif6,Csk,Ncoa5,Rab31,Rap1gds1,Srsf5,Iqgap1
GO Process	GO:0071417	Cellular response to organonitrogen compound	16	610	0.54	0.38	0.0204	10090.ENSMUSP00000001780,10090.ENSMUSP00000023007,10090.ENSMUSP00000023203,10090.ENSMUSP00000028222,10090.ENSMUSP00000029078,10090.ENSMUSP00000029698,10090.ENSMUSP00000034863,10090.ENSMUSP00000046388,10090.ENSMUSP00000068195,10090.ENSMUSP00000072732,10090.ENSMUSP00000096173,10090.ENSMUSP00000097113,10090.ENSMUSP00000105980,10090.ENSMUSP00000113488,10090.ENSMUSP00000132809,10090.ENSMUSP00000136467	Akt1,Adcy8,Gpt,Hspa5,Car2,Lamtor2,Csk,Ncoa5,Rab31,Sirt2,Rap1gds1,Hcn2,Srsf5,Pde4d,Slc8a1,Ddc
GO Process	GO:0097435	Supramolecular fiber organization	15	562	0.54	0.38	0.0217	10090.ENSMUSP00000022638,10090.ENSMUSP00000022639,10090.ENSMUSP00000036025,10090.ENSMUSP00000037819,10090.ENSMUSP00000041347,10090.ENSMUSP00000064280,10090.ENSMUSP00000088458,10090.ENSMUSP00000091061,10090.ENSMUSP00000096173,10090.ENSMUSP00000097768,10090.ENSMUSP00000099461,10090.ENSMUSP00000107795,10090.ENSMUSP00000109337,10090.ENSMUSP00000138585,10090.ENSMUSP00000140170	Nefm,Nefl,Pgm5,Myo1d,Ina,Dlg1,Ermn,Nefh,Rap1gds1,Golga2,Dstn,Tmsb4x,Tpm1,Arhgap12,Agfg1
GO Process	GO:0032989	Cellular component morphogenesis	18	678	0.54	0.43	0.0108	10090.ENSMUSP00000017629,10090.ENSMUSP00000022639,10090.ENSMUSP00000034164,10090.ENSMUSP00000036025,10090.ENSMUSP00000060749,10090.ENSMUSP00000071084,10090.ENSMUSP00000091061,10090.ENSMUSP00000097768,10090.ENSMUSP00000099409,10090.ENSMUSP00000109337,10090.ENSMUSP00000109794,10090.ENSMUSP00000128278,10090.ENSMUSP00000138753,10090.ENSMUSP00000139564,10090.ENSMUSP00000140116,10090.ENSMUSP00000140170…	Top2b,Nefl,Ist1,Pgm5,Llgl1,Mobp,Nefh,Golga2,Cnp,Tpm1,Nrp2,Iqgap1,Ank2,Mag,Apbb1,Agfg1,Picalm,Dnm1l
GO Process	GO:0090066	Regulation of anatomical structure size	15	585	0.53	0.35	0.0284	10090.ENSMUSP00000001780,10090.ENSMUSP00000022638,10090.ENSMUSP00000022639,10090.ENSMUSP00000034164,10090.ENSMUSP00000038106,10090.ENSMUSP00000064280,10090.ENSMUSP00000078088,10090.ENSMUSP00000092690,10090.ENSMUSP00000096173,10090.ENSMUSP00000099461,10090.ENSMUSP00000107795,10090.ENSMUSP00000109337,10090.ENSMUSP00000132809,10090.ENSMUSP00000139564,10090.ENSMUSP00000146501	Akt1,Nefm,Nefl,Ist1,Slc12a9,Dlg1,Aqp4,Lrrc8a,Rap1gds1,Dstn,Tmsb4x,Tpm1,Slc8a1,Mag,Picalm
GO Process	GO:1901699	Cellular response to nitrogen compound	17	686	0.51	0.38	0.0204	10090.ENSMUSP00000001780,10090.ENSMUSP00000023007,10090.ENSMUSP00000023203,10090.ENSMUSP00000028222,10090.ENSMUSP00000029078,10090.ENSMUSP00000029698,10090.ENSMUSP00000034863,10090.ENSMUSP00000046388,10090.ENSMUSP00000068195,10090.ENSMUSP00000072732,10090.ENSMUSP00000096173,10090.ENSMUSP00000097113,10090.ENSMUSP00000105980,10090.ENSMUSP00000109203,10090.ENSMUSP00000113488,10090.ENSMUSP00000132809…	Akt1,Adcy8,Gpt,Hspa5,Car2,Lamtor2,Csk,Ncoa5,Rab31,Sirt2,Rap1gds1,Hcn2,Srsf5,Atrx,Pde4d,Slc8a1,Ddc
GO Process	GO:0046907	Intracellular transport	28	1342	0.44	0.47	0.0034	10090.ENSMUSP00000001780,10090.ENSMUSP00000014920,10090.ENSMUSP00000019317,10090.ENSMUSP00000022638,10090.ENSMUSP00000022639,10090.ENSMUSP00000023071,10090.ENSMUSP00000025957,10090.ENSMUSP00000026434,10090.ENSMUSP00000026607,10090.ENSMUSP00000028222,10090.ENSMUSP00000029142,10090.ENSMUSP00000030340,10090.ENSMUSP00000037819,10090.ENSMUSP00000048084,10090.ENSMUSP00000054548,10090.ENSMUSP00000068195…	Akt1,Nol3,Rab5c,Nefm,Nefl,Samm50,Fam45a,Chmp6,Chm,Hspa5,Eif6,Scp2,Myo1d,Nup133,Poldip3,Rab31,Rims1,Golga2,Cnp,Rasgrp1,Sec24a,Srp54b,Rab7,Ap3m1,Ergic1,Picalm,Dnm1l,Rab18
GO Process	GO:0010243	Response to organonitrogen compound	22	1070	0.43	0.36	0.0204	10090.ENSMUSP00000001780,10090.ENSMUSP00000010804,10090.ENSMUSP00000022380,10090.ENSMUSP00000022639,10090.ENSMUSP00000023007,10090.ENSMUSP00000023203,10090.ENSMUSP00000028222,10090.ENSMUSP00000029078,10090.ENSMUSP00000029142,10090.ENSMUSP00000029698,10090.ENSMUSP00000034863,10090.ENSMUSP00000046388,10090.ENSMUSP00000068195,10090.ENSMUSP00000072732,10090.ENSMUSP00000096173,10090.ENSMUSP00000097113…	Akt1,Plcd1,Psmc6,Nefl,Adcy8,Gpt,Hspa5,Car2,Eif6,Lamtor2,Csk,Ncoa5,Rab31,Sirt2,Rap1gds1,Hcn2,Srsf5,Asns,Pde4d,Iqgap1,Slc8a1,Ddc
GO Process	GO:0043933	Protein-containing complex organization	27	1388	0.41	0.39	0.0114	10090.ENSMUSP00000014920,10090.ENSMUSP00000022638,10090.ENSMUSP00000022639,10090.ENSMUSP00000023007,10090.ENSMUSP00000023071,10090.ENSMUSP00000026434,10090.ENSMUSP00000029142,10090.ENSMUSP00000029925,10090.ENSMUSP00000048084,10090.ENSMUSP00000054367,10090.ENSMUSP00000060749,10090.ENSMUSP00000064280,10090.ENSMUSP00000072732,10090.ENSMUSP00000075953,10090.ENSMUSP00000078088,10090.ENSMUSP00000092690…	Nol3,Nefm,Nefl,Adcy8,Samm50,Chmp6,Eif6,Ndufaf4,Nup133,Ttc19,Llgl1,Dlg1,Sirt2,Ndufa3,Aqp4,Lrrc8a,Rims1,Rap1gds1,Golga2,Dstn,Hccs,Atrx,Pde4d,Anp32e,Nap1l4,Picalm,Dnm1l
GO Process	GO:1901698	Response to nitrogen compound	23	1192	0.4	0.33	0.0282	10090.ENSMUSP00000001780,10090.ENSMUSP00000010804,10090.ENSMUSP00000022380,10090.ENSMUSP00000022639,10090.ENSMUSP00000023007,10090.ENSMUSP00000023203,10090.ENSMUSP00000028222,10090.ENSMUSP00000029078,10090.ENSMUSP00000029142,10090.ENSMUSP00000029698,10090.ENSMUSP00000034863,10090.ENSMUSP00000046388,10090.ENSMUSP00000068195,10090.ENSMUSP00000072732,10090.ENSMUSP00000096173,10090.ENSMUSP00000097113…	Akt1,Plcd1,Psmc6,Nefl,Adcy8,Gpt,Hspa5,Car2,Eif6,Lamtor2,Csk,Ncoa5,Rab31,Sirt2,Rap1gds1,Hcn2,Srsf5,Atrx,Asns,Pde4d,Iqgap1,Slc8a1,Ddc
GO Process	GO:0007010	Cytoskeleton organization	24	1243	0.4	0.35	0.0204	10090.ENSMUSP00000001780,10090.ENSMUSP00000004684,10090.ENSMUSP00000022638,10090.ENSMUSP00000022639,10090.ENSMUSP00000036025,10090.ENSMUSP00000037819,10090.ENSMUSP00000041347,10090.ENSMUSP00000060749,10090.ENSMUSP00000064280,10090.ENSMUSP00000088458,10090.ENSMUSP00000091061,10090.ENSMUSP00000096173,10090.ENSMUSP00000097768,10090.ENSMUSP00000099409,10090.ENSMUSP00000099461,10090.ENSMUSP00000105486…	Akt1,Arhgef18,Nefm,Nefl,Pgm5,Myo1d,Ina,Llgl1,Dlg1,Ermn,Nefh,Rap1gds1,Golga2,Cnp,Dstn,Eml1,Arhgef7,Pacsin3,Tmsb4x,Atrx,Tpm1,Arhgap12,Ank2,Agfg1
GO Process	GO:0051649	Establishment of localization in cell	34	1802	0.39	0.46	0.0034	10090.ENSMUSP00000001780,10090.ENSMUSP00000014920,10090.ENSMUSP00000019317,10090.ENSMUSP00000022638,10090.ENSMUSP00000022639,10090.ENSMUSP00000023071,10090.ENSMUSP00000025957,10090.ENSMUSP00000026434,10090.ENSMUSP00000026607,10090.ENSMUSP00000028222,10090.ENSMUSP00000029142,10090.ENSMUSP00000030340,10090.ENSMUSP00000037819,10090.ENSMUSP00000045683,10090.ENSMUSP00000048084,10090.ENSMUSP00000053908…	Akt1,Nol3,Rab5c,Nefm,Nefl,Samm50,Fam45a,Chmp6,Chm,Hspa5,Eif6,Scp2,Myo1d,Gm17018,Nup133,Ston2,Poldip3,Llgl1,Dlg1,Rab31,Aqp4,Rims1,Golga2,Cnp,Rasgrp1,Sec24a,Srp54b,Rab7,Ap3m1,Ergic1,Ddc,Picalm,Dnm1l,Rab18
GO Process	GO:0051641	Cellular localization	47	2778	0.34	0.5	0.00082	10090.ENSMUSP00000001780,10090.ENSMUSP00000004684,10090.ENSMUSP00000007042,10090.ENSMUSP00000014920,10090.ENSMUSP00000018544,10090.ENSMUSP00000019317,10090.ENSMUSP00000022638,10090.ENSMUSP00000022639,10090.ENSMUSP00000023071,10090.ENSMUSP00000025957,10090.ENSMUSP00000026173,10090.ENSMUSP00000026434,10090.ENSMUSP00000026607,10090.ENSMUSP00000028222,10090.ENSMUSP00000028509,10090.ENSMUSP00000029142…	Akt1,Arhgef18,Ik,Nol3,Sept4,Rab5c,Nefm,Nefl,Samm50,Fam45a,Wdr45b,Chmp6,Chm,Hspa5,Gorasp2,Eif6,Lamtor2,Scp2,Ist1,Myo1d,Gm17018,Nup133,Ston2,Poldip3,Llgl1,Dlg1,Rab31,Aqp4,Rims1,Rap1gds1,Golga2,Cnp,Rasgrp1,Sec24a,Srp54b,Tmsb4x,Atrx,Rab7,Ap3m1,Ergic1,Ddc,Ank2,Ktn1,Picalm,Dnm1l,Tjp2,Rab18
GO Process	GO:0008104	Protein localization	33	2005	0.33	0.34	0.0204	10090.ENSMUSP00000001780,10090.ENSMUSP00000004684,10090.ENSMUSP00000007042,10090.ENSMUSP00000018544,10090.ENSMUSP00000019317,10090.ENSMUSP00000023071,10090.ENSMUSP00000025957,10090.ENSMUSP00000026173,10090.ENSMUSP00000026434,10090.ENSMUSP00000026607,10090.ENSMUSP00000028222,10090.ENSMUSP00000028509,10090.ENSMUSP00000029698,10090.ENSMUSP00000030340,10090.ENSMUSP00000034164,10090.ENSMUSP00000037819…	Akt1,Arhgef18,Ik,Sept4,Rab5c,Samm50,Fam45a,Wdr45b,Chmp6,Chm,Hspa5,Gorasp2,Lamtor2,Scp2,Ist1,Myo1d,Nup133,Dlg1,Rab31,Rims1,Rap1gds1,Golga2,Sec24a,Srp54b,Tmsb4x,Atrx,Rab7,Ap3m1,Ank2,Ktn1,Dnm1l,Tjp2,Rab18
GO Process	GO:0051049	Regulation of transport	32	1998	0.32	0.32	0.0282	10090.ENSMUSP00000001780,10090.ENSMUSP00000010804,10090.ENSMUSP00000014920,10090.ENSMUSP00000018544,10090.ENSMUSP00000018572,10090.ENSMUSP00000019317,10090.ENSMUSP00000023007,10090.ENSMUSP00000025957,10090.ENSMUSP00000029078,10090.ENSMUSP00000030340,10090.ENSMUSP00000034863,10090.ENSMUSP00000053908,10090.ENSMUSP00000060749,10090.ENSMUSP00000064280,10090.ENSMUSP00000068195,10090.ENSMUSP00000072732…	Akt1,Plcd1,Nol3,Sept4,Akap1,Rab5c,Adcy8,Fam45a,Car2,Scp2,Csk,Ston2,Llgl1,Dlg1,Rab31,Sirt2,Nefh,Lrrc8a,Rap1gds1,Hcn2,Cbarp,Acsl6,Sec24a,Arhgef7,Pacsin3,Rab7,Pde4d,Slc8a1,Ank2,Apbb1,Picalm,Dnm1l
GO Process	GO:0022607	Cellular component assembly	38	2396	0.32	0.37	0.0114	10090.ENSMUSP00000014920,10090.ENSMUSP00000022638,10090.ENSMUSP00000022639,10090.ENSMUSP00000023007,10090.ENSMUSP00000023071,10090.ENSMUSP00000026173,10090.ENSMUSP00000026434,10090.ENSMUSP00000028509,10090.ENSMUSP00000029142,10090.ENSMUSP00000029925,10090.ENSMUSP00000033695,10090.ENSMUSP00000036025,10090.ENSMUSP00000054367,10090.ENSMUSP00000060749,10090.ENSMUSP00000064280,10090.ENSMUSP00000071084…	Nol3,Nefm,Nefl,Adcy8,Samm50,Wdr45b,Chmp6,Gorasp2,Eif6,Ndufaf4,Abcb7,Pgm5,Ttc19,Llgl1,Dlg1,Mobp,Sirt2,Ndufa3,Aqp4,Nefh,Lrrc8a,Rims1,Rap1gds1,Golga2,Pkp4,Arhgef7,Hccs,Atrx,Rab7,Tpm1,Pde4d,Ap3m1,Ank2,Mag,Agfg1,Nap1l4,Picalm,Dnm1l
GO Process	GO:0033036	Macromolecule localization	38	2441	0.31	0.35	0.0157	10090.ENSMUSP00000001780,10090.ENSMUSP00000004684,10090.ENSMUSP00000007042,10090.ENSMUSP00000012028,10090.ENSMUSP00000018544,10090.ENSMUSP00000019317,10090.ENSMUSP00000023071,10090.ENSMUSP00000025957,10090.ENSMUSP00000026173,10090.ENSMUSP00000026434,10090.ENSMUSP00000026607,10090.ENSMUSP00000028222,10090.ENSMUSP00000028509,10090.ENSMUSP00000029698,10090.ENSMUSP00000030340,10090.ENSMUSP00000034164…	Akt1,Arhgef18,Ik,Gltp,Sept4,Rab5c,Samm50,Fam45a,Wdr45b,Chmp6,Chm,Hspa5,Gorasp2,Lamtor2,Scp2,Ist1,Myo1d,Nup133,Poldip3,Dlg1,Rab31,Rims1,Rap1gds1,Golga2,Acsl6,Sec24a,Srp54b,Hnrnpa3,Tmsb4x,Atrx,Rab7,Ap3m1,Ank2,Ktn1,Dnm1l,Qk,Tjp2,Rab18
GO Process	GO:0051128	Regulation of cellular component organization	40	2546	0.31	0.37	0.0114	10090.ENSMUSP00000001780,10090.ENSMUSP00000004684,10090.ENSMUSP00000007042,10090.ENSMUSP00000014920,10090.ENSMUSP00000019317,10090.ENSMUSP00000022380,10090.ENSMUSP00000022638,10090.ENSMUSP00000022639,10090.ENSMUSP00000026434,10090.ENSMUSP00000028222,10090.ENSMUSP00000029698,10090.ENSMUSP00000032891,10090.ENSMUSP00000033695,10090.ENSMUSP00000034164,10090.ENSMUSP00000046185,10090.ENSMUSP00000051546…	Akt1,Arhgef18,Ik,Nol3,Rab5c,Psmc6,Nefm,Nefl,Chmp6,Hspa5,Lamtor2,Smg1,Abcb7,Ist1,Mbp,Lrfn5,Ston2,Arhgdia,Dlg1,Rab31,Sirt2,Ermn,Il1rap,Rims1,Rap1gds1,Golga2,Dstn,Acsl6,Arhgef7,Pacsin3,Tmsb4x,Atrx,Tpm1,Nrp2,Iqgap1,Evi5l,Mag,Apbb1,Picalm,Dnm1l
GO Process	GO:0032879	Regulation of localization	35	2366	0.29	0.28	0.0455	10090.ENSMUSP00000001780,10090.ENSMUSP00000010804,10090.ENSMUSP00000014920,10090.ENSMUSP00000018544,10090.ENSMUSP00000018572,10090.ENSMUSP00000019317,10090.ENSMUSP00000022378,10090.ENSMUSP00000023007,10090.ENSMUSP00000025957,10090.ENSMUSP00000029078,10090.ENSMUSP00000030340,10090.ENSMUSP00000034863,10090.ENSMUSP00000053908,10090.ENSMUSP00000060749,10090.ENSMUSP00000063714,10090.ENSMUSP00000064280…	Akt1,Plcd1,Nol3,Sept4,Akap1,Rab5c,Ero1l,Adcy8,Fam45a,Car2,Scp2,Csk,Ston2,Llgl1,Arhgdia,Dlg1,Rab31,Sirt2,Nefh,Lrrc8a,Rap1gds1,Hcn2,Cbarp,Acsl6,Sec24a,Arhgef7,Pacsin3,Rab7,Pde4d,Iqgap1,Slc8a1,Ank2,Apbb1,Picalm,Dnm1l
GO Process	GO:0006996	Organelle organization	52	3482	0.29	0.42	0.0034	10090.ENSMUSP00000001780,10090.ENSMUSP00000004684,10090.ENSMUSP00000014920,10090.ENSMUSP00000017629,10090.ENSMUSP00000018544,10090.ENSMUSP00000019317,10090.ENSMUSP00000022638,10090.ENSMUSP00000022639,10090.ENSMUSP00000023071,10090.ENSMUSP00000026173,10090.ENSMUSP00000026434,10090.ENSMUSP00000028509,10090.ENSMUSP00000029142,10090.ENSMUSP00000029925,10090.ENSMUSP00000033544,10090.ENSMUSP00000035166…	Akt1,Arhgef18,Nol3,Top2b,Sept4,Rab5c,Nefm,Nefl,Samm50,Wdr45b,Chmp6,Gorasp2,Eif6,Ndufaf4,Brcc3,Uba5,Pgm5,Myo1d,AW549877,Ina,Smarcal1,Nup133,Ttc19,Llgl1,Dlg1,Rab31,Ndufa3,Ermn,Nefh,Rap1gds1,Golga2,Cnp,Dstn,Sec24a,Eml1,Arhgef7,Pacsin3,Tmsb4x,Atrx,Rab7,Tpm1,Ap3m1,Sf1,Anp32e,Arhgap12,Ank2,Apbb1,Agfg1,Nap1l4,Picalm,Dnm1l,Rab18
GO Process	GO:0006810	Transport	52	3782	0.25	0.35	0.0114	10090.ENSMUSP00000001780,10090.ENSMUSP00000012028,10090.ENSMUSP00000014920,10090.ENSMUSP00000019317,10090.ENSMUSP00000022378,10090.ENSMUSP00000022638,10090.ENSMUSP00000022639,10090.ENSMUSP00000023071,10090.ENSMUSP00000025957,10090.ENSMUSP00000026434,10090.ENSMUSP00000026607,10090.ENSMUSP00000028222,10090.ENSMUSP00000029078,10090.ENSMUSP00000029142,10090.ENSMUSP00000030340,10090.ENSMUSP00000033695…	Akt1,Gltp,Nol3,Rab5c,Ero1l,Nefm,Nefl,Samm50,Fam45a,Chmp6,Chm,Hspa5,Car2,Eif6,Scp2,Abcb7,Ist1,Myo1d,Slc12a9,Gm17018,Nup133,Ston2,Poldip3,Llgl1,Rab31,Csnk1g3,Aqp4,Lrrc8a,Rims1,Hcn2,Golga2,Cnp,Rasgrp1,Acsl6,Sec24a,Srp54b,Pacsin3,Hnrnpa3,Rab7,Ap3m1,Tmem63c,Slc8a1,Ergic1,Ddc,Arhgap12,Ank2,Ktn1,Picalm,Dnm1l,Qk,Tjp2,Rab18
GO Process	GO:0051234	Establishment of localization	54	3947	0.25	0.35	0.0114	10090.ENSMUSP00000001780,10090.ENSMUSP00000012028,10090.ENSMUSP00000014920,10090.ENSMUSP00000019317,10090.ENSMUSP00000022378,10090.ENSMUSP00000022638,10090.ENSMUSP00000022639,10090.ENSMUSP00000023071,10090.ENSMUSP00000025957,10090.ENSMUSP00000026434,10090.ENSMUSP00000026607,10090.ENSMUSP00000028222,10090.ENSMUSP00000028509,10090.ENSMUSP00000029078,10090.ENSMUSP00000029142,10090.ENSMUSP00000030340…	Akt1,Gltp,Nol3,Rab5c,Ero1l,Nefm,Nefl,Samm50,Fam45a,Chmp6,Chm,Hspa5,Gorasp2,Car2,Eif6,Scp2,Abcb7,Ist1,Myo1d,Slc12a9,Gm17018,Nup133,Ston2,Poldip3,Llgl1,Dlg1,Rab31,Csnk1g3,Aqp4,Lrrc8a,Rims1,Hcn2,Golga2,Cnp,Rasgrp1,Acsl6,Sec24a,Srp54b,Pacsin3,Hnrnpa3,Rab7,Ap3m1,Tmem63c,Slc8a1,Ergic1,Ddc,Arhgap12,Ank2,Ktn1,Picalm,Dnm1l,Qk,Tjp2,Rab18
GO Process	GO:0051179	Localization	62	4555	0.25	0.4	0.0034	10090.ENSMUSP00000001780,10090.ENSMUSP00000004684,10090.ENSMUSP00000007042,10090.ENSMUSP00000012028,10090.ENSMUSP00000014920,10090.ENSMUSP00000018544,10090.ENSMUSP00000019317,10090.ENSMUSP00000022378,10090.ENSMUSP00000022638,10090.ENSMUSP00000022639,10090.ENSMUSP00000023071,10090.ENSMUSP00000025957,10090.ENSMUSP00000026173,10090.ENSMUSP00000026434,10090.ENSMUSP00000026607,10090.ENSMUSP00000028222…	Akt1,Arhgef18,Ik,Gltp,Nol3,Sept4,Rab5c,Ero1l,Nefm,Nefl,Samm50,Fam45a,Wdr45b,Chmp6,Chm,Hspa5,Gorasp2,Car2,Eif6,Lamtor2,Scp2,Abcb7,Ist1,Myo1d,Slc12a9,Gm17018,Nup133,Ston2,Poldip3,Llgl1,Dlg1,Rab31,Csnk1g3,Aqp4,Lrrc8a,Rims1,Rap1gds1,Hcn2,Golga2,Cnp,Rasgrp1,Acsl6,Sec24a,Srp54b,Pacsin3,Hnrnpa3,Tmsb4x,Atrx,Rab7,Ap3m1,Tmem63c,Slc8a1,Ergic1,Ddc,Arhgap12,Ank2,Ktn1,Picalm,Dnm1l,Qk,Tjp2,Rab18
GO Process	GO:0016043	Cellular component organization	75	5482	0.25	0.48	0.0004	10090.ENSMUSP00000001780,10090.ENSMUSP00000004684,10090.ENSMUSP00000012028,10090.ENSMUSP00000014920,10090.ENSMUSP00000017629,10090.ENSMUSP00000018544,10090.ENSMUSP00000019317,10090.ENSMUSP00000022378,10090.ENSMUSP00000022638,10090.ENSMUSP00000022639,10090.ENSMUSP00000023007,10090.ENSMUSP00000023071,10090.ENSMUSP00000026173,10090.ENSMUSP00000026434,10090.ENSMUSP00000028509,10090.ENSMUSP00000029142…	Akt1,Arhgef18,Gltp,Nol3,Top2b,Sept4,Rab5c,Ero1l,Nefm,Nefl,Adcy8,Samm50,Wdr45b,Chmp6,Gorasp2,Eif6,Ndufaf4,Scp2,Brcc3,Abcb7,Ist1,Csk,Uba5,Pgm5,Myo1d,Slc12a9,AW549877,Ina,Mbp,Smarcal1,Nup133,Lrfn5,Ttc19,Llgl1,Dlg1,Rab31,Mobp,Sirt2,Ndufa3,Aqp4,Ermn,Nefh,Lrrc8a,Il1rap,Rims1,Rap1gds1,Golga2,Cnp,Dstn,Pkp4,Sec24a,Eml1,Arhgef7,Pacsin3,Hccs,Tmsb4x,Atrx,Rab7,Tpm1,Nrp2,Pde4d,Ap3m1,Sf1,Iqgap1,Anp32e,Arhgap12,…
GO Process	GO:0065008	Regulation of biological quality	51	3943	0.23	0.29	0.0322	10090.ENSMUSP00000001780,10090.ENSMUSP00000008537,10090.ENSMUSP00000010804,10090.ENSMUSP00000014920,10090.ENSMUSP00000018544,10090.ENSMUSP00000022378,10090.ENSMUSP00000022638,10090.ENSMUSP00000022639,10090.ENSMUSP00000023007,10090.ENSMUSP00000029078,10090.ENSMUSP00000029877,10090.ENSMUSP00000030340,10090.ENSMUSP00000033098,10090.ENSMUSP00000033695,10090.ENSMUSP00000034164,10090.ENSMUSP00000034863…	Akt1,Carhsp1,Plcd1,Nol3,Sept4,Ero1l,Nefm,Nefl,Adcy8,Car2,Decr1,Scp2,Bcat2,Abcb7,Ist1,Csk,Uba5,Slc12a9,Mbp,Ncoa5,Lrfn5,Dlg1,Aarsd1,Zzef1,Cpt1c,Sirt2,Rnpep,Ampd2,Aqp4,Lrrc8a,Il1rap,Rims1,Rap1gds1,Hcn2,Cnp,Dstn,Sec24a,Arhgef7,Tmsb4x,Rab7,Tpm1,Nrp2,Pde4d,Slc8a1,Hnrnpr,Ank2,Mag,Apbb1,Picalm,Dnm1l,Tjp2
Monarch	MP:0004924	Abnormal behavior	55	4323	0.22	0.31	0.0216	10090.ENSMUSP00000001780,10090.ENSMUSP00000005185,10090.ENSMUSP00000005860,10090.ENSMUSP00000017629,10090.ENSMUSP00000022380,10090.ENSMUSP00000022639,10090.ENSMUSP00000022734,10090.ENSMUSP00000023007,10090.ENSMUSP00000026173,10090.ENSMUSP00000029877,10090.ENSMUSP00000030340,10090.ENSMUSP00000032146,10090.ENSMUSP00000032216,10090.ENSMUSP00000033098,10090.ENSMUSP00000034863,10090.ENSMUSP00000037819…	Akt1,Cstb,Pvalb,Top2b,Psmc6,Nefl,Dnajc3,Adcy8,Wdr45b,Decr1,Scp2,Frmd4b,Ptms,Bcat2,Csk,Myo1d,AW549877,Map2k4,Gm17018,Mbp,Hectd3,Ston2,Ttc19,Arhgdia,Dlg1,Zzef1,Cpt1c,Csnk1g3,Aqp4,Nefh,Rims1,Rap1gds1,Hcn2,Golga2,Cnp,Pkp4,Acsl6,Eml1,Srsf5,Hnrnph2,Atrx,Tpm1,Nrp2,Asns,Dnajb11,Iqgap1,Anp32e,Ddc,Hnrnpr,Ank2,Mag,Apbb1,Dnm1l,Qk,Rab18
Monarch	MP:0005386	Behavior/neurological phenotype	59	4534	0.23	0.36	0.0083	10090.ENSMUSP00000001780,10090.ENSMUSP00000005185,10090.ENSMUSP00000005860,10090.ENSMUSP00000017629,10090.ENSMUSP00000022380,10090.ENSMUSP00000022638,10090.ENSMUSP00000022639,10090.ENSMUSP00000022734,10090.ENSMUSP00000023007,10090.ENSMUSP00000026173,10090.ENSMUSP00000029877,10090.ENSMUSP00000030340,10090.ENSMUSP00000032146,10090.ENSMUSP00000032216,10090.ENSMUSP00000033098,10090.ENSMUSP00000034863…	Akt1,Cstb,Pvalb,Top2b,Psmc6,Nefm,Nefl,Dnajc3,Adcy8,Wdr45b,Decr1,Scp2,Frmd4b,Ptms,Bcat2,Csk,Myo1d,AW549877,Map2k4,Gm17018,Mbp,Hectd3,Ston2,Ttc19,Arhgdia,Dlg1,Zzef1,Cpt1c,Csnk1g3,Mobp,Sirt2,Aqp4,Nefh,Rims1,Rap1gds1,Hcn2,Golga2,Cnp,Pkp4,Acsl6,Eml1,Oxr1,Srsf5,Hnrnph2,Atrx,Tpm1,Nrp2,Asns,Dnajb11,Iqgap1,Anp32e,Ddc,Hnrnpr,Ank2,Mag,Apbb1,Dnm1l,Qk,Rab18
Monarch	MP:0010770	Preweaning lethality	60	4668	0.23	0.35	0.009	10090.ENSMUSP00000001780,10090.ENSMUSP00000001845,10090.ENSMUSP00000004684,10090.ENSMUSP00000017629,10090.ENSMUSP00000019317,10090.ENSMUSP00000021993,10090.ENSMUSP00000022380,10090.ENSMUSP00000025932,10090.ENSMUSP00000026434,10090.ENSMUSP00000026607,10090.ENSMUSP00000028222,10090.ENSMUSP00000029142,10090.ENSMUSP00000029698,10090.ENSMUSP00000032216,10090.ENSMUSP00000032891,10090.ENSMUSP00000033098…	Akt1,Capns1,Arhgef18,Top2b,Rab5c,Uqcrb,Psmc6,Shoc2,Chmp6,Chm,Hspa5,Eif6,Lamtor2,Ptms,Smg1,Bcat2,Abcb7,Ist1,Csk,Uba5,Map2k4,Tsfm,Ncoa5,Nup133,Ppp1r21,Llgl1,Dlg1,Suclg1,Prpf4b,Ampd2,Lrrc8a,Rims1,Rap1gds1,Hcn2,Golga2,Dstn,Tinagl1,Eml1,Srsf5,Arhgef7,Hnrnpa3,Hccs,Tmsb4x,Atrx,Rab7,Tpm1,Nrp2,Pde4d,Sf1,Ptbp1,Dnajb11,Slc8a1,Ergic1,Ddc,Ank2,Picalm,Dnm1l,Qk,Tjp2,Rab18
Monarch	MP:0010768	Mortality/aging	74	5554	0.24	0.45	0.00092	10090.ENSMUSP00000001780,10090.ENSMUSP00000001845,10090.ENSMUSP00000004684,10090.ENSMUSP00000017629,10090.ENSMUSP00000019317,10090.ENSMUSP00000021806,10090.ENSMUSP00000021993,10090.ENSMUSP00000022380,10090.ENSMUSP00000022734,10090.ENSMUSP00000025932,10090.ENSMUSP00000026434,10090.ENSMUSP00000026607,10090.ENSMUSP00000028222,10090.ENSMUSP00000029142,10090.ENSMUSP00000029698,10090.ENSMUSP00000032216…	Akt1,Capns1,Arhgef18,Top2b,Rab5c,Tpmt,Uqcrb,Psmc6,Dnajc3,Shoc2,Chmp6,Chm,Hspa5,Eif6,Lamtor2,Ptms,Smg1,Bcat2,Abcb7,Ist1,Csk,Uba5,Myo1d,Map2k4,Tsfm,Gm17018,Mbp,Ncoa5,Smarcal1,Nup133,Ppp1r21,Hectd3,Gstz1,Llgl1,Arhgdia,Dlg1,Suclg1,Sirt2,Prpf4b,Ampd2,Aqp4,Lrrc8a,Rims1,Rap1gds1,Hcn2,Golga2,Cnp,Dstn,Tinagl1,Eml1,Oxr1,Srsf5,Arhgef7,Hnrnpa3,Hccs,Tmsb4x,Atrx,Rab7,Tpm1,Nrp2,Pde4d,Sf1,Fhit,Ptbp1,Dnajb11,Slc8…
Monarch	MP:0010769	Abnormal survival	68	5157	0.24	0.41	0.0022	10090.ENSMUSP00000001780,10090.ENSMUSP00000001845,10090.ENSMUSP00000004684,10090.ENSMUSP00000017629,10090.ENSMUSP00000019317,10090.ENSMUSP00000021993,10090.ENSMUSP00000022380,10090.ENSMUSP00000022734,10090.ENSMUSP00000025932,10090.ENSMUSP00000026434,10090.ENSMUSP00000026607,10090.ENSMUSP00000028222,10090.ENSMUSP00000029142,10090.ENSMUSP00000029698,10090.ENSMUSP00000032216,10090.ENSMUSP00000032891…	Akt1,Capns1,Arhgef18,Top2b,Rab5c,Uqcrb,Psmc6,Dnajc3,Shoc2,Chmp6,Chm,Hspa5,Eif6,Lamtor2,Ptms,Smg1,Bcat2,Abcb7,Ist1,Csk,Uba5,Map2k4,Tsfm,Gm17018,Mbp,Ncoa5,Nup133,Ppp1r21,Gstz1,Llgl1,Arhgdia,Dlg1,Suclg1,Prpf4b,Ampd2,Lrrc8a,Rims1,Rap1gds1,Hcn2,Golga2,Cnp,Dstn,Tinagl1,Eml1,Oxr1,Srsf5,Arhgef7,Hnrnpa3,Hccs,Tmsb4x,Atrx,Rab7,Tpm1,Nrp2,Pde4d,Sf1,Fhit,Ptbp1,Dnajb11,Slc8a1,Ergic1,Ddc,Ank2,Picalm,Dnm1l,Qk,Tjp…
Monarch	MP:0005384	Cellular phenotype	55	4142	0.24	0.36	0.0092	10090.ENSMUSP00000001780,10090.ENSMUSP00000001845,10090.ENSMUSP00000005185,10090.ENSMUSP00000010804,10090.ENSMUSP00000014920,10090.ENSMUSP00000018544,10090.ENSMUSP00000022378,10090.ENSMUSP00000022638,10090.ENSMUSP00000026173,10090.ENSMUSP00000028222,10090.ENSMUSP00000028509,10090.ENSMUSP00000029142,10090.ENSMUSP00000029698,10090.ENSMUSP00000032891,10090.ENSMUSP00000033695,10090.ENSMUSP00000034863…	Akt1,Capns1,Cstb,Plcd1,Nol3,Sept4,Ero1l,Nefm,Wdr45b,Hspa5,Gorasp2,Eif6,Lamtor2,Smg1,Abcb7,Csk,Map2k4,Gm17018,Mbp,Ncoa5,Smarcal1,Gstz1,Llgl1,Arhgdia,Dlg1,Cpt1c,Sirt2,Prpf4b,Nefh,Lrrc8a,Rap1gds1,Golga2,Dstn,Rasgrp1,Mog,Pithd1,Eml1,Oxr1,Arhgef7,Hnrnpa3,Hccs,Atrx,Rab7,Nrp2,Ptbp1,Slc8a1,Ddc,Ank2,Mag,Apbb1,Agfg1,Dnm1l,Qk,Tjp2,Rab18
Monarch	MP:0005378	Growth/size/body region phenotype	64	4676	0.25	0.42	0.0022	10090.ENSMUSP00000001780,10090.ENSMUSP00000001845,10090.ENSMUSP00000005185,10090.ENSMUSP00000006367,10090.ENSMUSP00000010804,10090.ENSMUSP00000017629,10090.ENSMUSP00000022063,10090.ENSMUSP00000022380,10090.ENSMUSP00000022734,10090.ENSMUSP00000023007,10090.ENSMUSP00000025932,10090.ENSMUSP00000026173,10090.ENSMUSP00000026607,10090.ENSMUSP00000028222,10090.ENSMUSP00000029078,10090.ENSMUSP00000029698…	Akt1,Capns1,Cstb,Htra1,Plcd1,Top2b,Ccdc127,Psmc6,Dnajc3,Adcy8,Shoc2,Wdr45b,Chm,Hspa5,Car2,Lamtor2,Decr1,Scp2,Smg1,Bcat2,Abcb7,Csk,Myo1d,Gm17018,Ncoa5,Smarcal1,Nup133,Ppp1r21,Hectd3,Gstz1,Dlg1,Suclg1,Zzef1,Cpt1c,Csnk1g3,Prpf4b,Ampd2,Lrrc8a,Rap1gds1,Hcn2,Golga2,Dstn,Rasgrp1,Pkp4,Cbarp,Acsl6,Eml1,Srsf5,Arhgef7,Hccs,Hnrnph2,Atrx,Tpm1,Nrp2,Asns,Ptbp1,Slc8a1,Ddc,Ank2,Mag,Picalm,Dnm1l,Qk,Tjp2
Monarch	MP:0005621	Abnormal cell physiology	50	3646	0.25	0.35	0.0107	10090.ENSMUSP00000001780,10090.ENSMUSP00000001845,10090.ENSMUSP00000005185,10090.ENSMUSP00000010804,10090.ENSMUSP00000014920,10090.ENSMUSP00000018544,10090.ENSMUSP00000022378,10090.ENSMUSP00000022638,10090.ENSMUSP00000028222,10090.ENSMUSP00000028509,10090.ENSMUSP00000029142,10090.ENSMUSP00000029698,10090.ENSMUSP00000032891,10090.ENSMUSP00000034863,10090.ENSMUSP00000041282,10090.ENSMUSP00000045683…	Akt1,Capns1,Cstb,Plcd1,Nol3,Sept4,Ero1l,Nefm,Hspa5,Gorasp2,Eif6,Lamtor2,Smg1,Csk,Map2k4,Gm17018,Mbp,Ncoa5,Smarcal1,Gstz1,Llgl1,Dlg1,Cpt1c,Sirt2,Prpf4b,Nefh,Lrrc8a,Rap1gds1,Golga2,Dstn,Rasgrp1,Mog,Pithd1,Eml1,Oxr1,Arhgef7,Hnrnpa3,Hccs,Atrx,Rab7,Nrp2,Ptbp1,Slc8a1,Ddc,Ank2,Mag,Apbb1,Agfg1,Dnm1l,Tjp2
Monarch	MP:0003631	Nervous system phenotype	52	3684	0.27	0.39	0.0058	10090.ENSMUSP00000001780,10090.ENSMUSP00000005185,10090.ENSMUSP00000005860,10090.ENSMUSP00000007042,10090.ENSMUSP00000017629,10090.ENSMUSP00000022638,10090.ENSMUSP00000022639,10090.ENSMUSP00000023007,10090.ENSMUSP00000026173,10090.ENSMUSP00000026607,10090.ENSMUSP00000028222,10090.ENSMUSP00000032891,10090.ENSMUSP00000033695,10090.ENSMUSP00000034863,10090.ENSMUSP00000041282,10090.ENSMUSP00000046185…	Akt1,Cstb,Pvalb,Ik,Top2b,Nefm,Nefl,Adcy8,Wdr45b,Chm,Hspa5,Smg1,Abcb7,Csk,Map2k4,Mbp,Ncoa5,Nup133,Hectd3,Ston2,Ttc19,Llgl1,Dlg1,Cpt1c,Mobp,Sirt2,Aqp4,Nefh,Rims1,Rap1gds1,Hcn2,Golga2,Cnp,Dstn,Mog,Gstm6,Acsl6,Eml1,Oxr1,Arhgef7,Hnrnpa3,Atrx,Tpm1,Nrp2,Asns,Ptbp1,Ddc,Ank2,Mag,Dnm1l,Qk,Rab18
Monarch	MP:0005380	Embryo phenotype	35	2262	0.31	0.33	0.0214	10090.ENSMUSP00000001780,10090.ENSMUSP00000001845,10090.ENSMUSP00000017629,10090.ENSMUSP00000022380,10090.ENSMUSP00000025932,10090.ENSMUSP00000026173,10090.ENSMUSP00000026607,10090.ENSMUSP00000028222,10090.ENSMUSP00000029698,10090.ENSMUSP00000032891,10090.ENSMUSP00000033695,10090.ENSMUSP00000034863,10090.ENSMUSP00000046388,10090.ENSMUSP00000048084,10090.ENSMUSP00000048443,10090.ENSMUSP00000060749…	Akt1,Capns1,Top2b,Psmc6,Shoc2,Wdr45b,Chm,Hspa5,Lamtor2,Smg1,Abcb7,Csk,Ncoa5,Nup133,Ppp1r21,Llgl1,Dlg1,Suclg1,Prpf4b,Lrrc8a,Dstn,Srsf5,Arhgef7,Hccs,Atrx,Rab7,Tpm1,Nrp2,Ptbp1,Slc8a1,Ddc,Picalm,Dnm1l,Qk,Tjp2
Monarch	MP:0003956	Abnormal body size	30	1863	0.32	0.31	0.0311	10090.ENSMUSP00000001780,10090.ENSMUSP00000005185,10090.ENSMUSP00000010804,10090.ENSMUSP00000017629,10090.ENSMUSP00000022734,10090.ENSMUSP00000023007,10090.ENSMUSP00000028222,10090.ENSMUSP00000029078,10090.ENSMUSP00000030340,10090.ENSMUSP00000032891,10090.ENSMUSP00000033098,10090.ENSMUSP00000037819,10090.ENSMUSP00000045683,10090.ENSMUSP00000047589,10090.ENSMUSP00000048084,10090.ENSMUSP00000051922…	Akt1,Cstb,Plcd1,Top2b,Dnajc3,Adcy8,Hspa5,Car2,Scp2,Smg1,Bcat2,Myo1d,Gm17018,Smarcal1,Nup133,Hectd3,Dlg1,Cpt1c,Csnk1g3,Lrrc8a,Hcn2,Golga2,Pkp4,Cbarp,Eml1,Nrp2,Ddc,Ank2,Picalm,Dnm1l
Monarch	MP:0014134	Abnormal embryo morphology	29	1725	0.34	0.33	0.0236	10090.ENSMUSP00000017629,10090.ENSMUSP00000022380,10090.ENSMUSP00000026173,10090.ENSMUSP00000026607,10090.ENSMUSP00000028222,10090.ENSMUSP00000029698,10090.ENSMUSP00000032891,10090.ENSMUSP00000033695,10090.ENSMUSP00000034863,10090.ENSMUSP00000046388,10090.ENSMUSP00000048084,10090.ENSMUSP00000048443,10090.ENSMUSP00000060749,10090.ENSMUSP00000064280,10090.ENSMUSP00000065113,10090.ENSMUSP00000077019…	Top2b,Psmc6,Wdr45b,Chm,Hspa5,Lamtor2,Smg1,Abcb7,Csk,Ncoa5,Nup133,Ppp1r21,Llgl1,Dlg1,Suclg1,Prpf4b,Lrrc8a,Dstn,Srsf5,Arhgef7,Atrx,Tpm1,Ptbp1,Slc8a1,Ddc,Picalm,Dnm1l,Qk,Tjp2
Monarch	MP:0002152	Abnormal brain morphology	26	1540	0.34	0.29	0.0435	10090.ENSMUSP00000005185,10090.ENSMUSP00000005860,10090.ENSMUSP00000017629,10090.ENSMUSP00000022639,10090.ENSMUSP00000026173,10090.ENSMUSP00000028222,10090.ENSMUSP00000032891,10090.ENSMUSP00000034863,10090.ENSMUSP00000041282,10090.ENSMUSP00000046185,10090.ENSMUSP00000051922,10090.ENSMUSP00000053908,10090.ENSMUSP00000060749,10090.ENSMUSP00000069539,10090.ENSMUSP00000095420,10090.ENSMUSP00000096173…	Cstb,Pvalb,Top2b,Nefl,Wdr45b,Hspa5,Smg1,Csk,Map2k4,Mbp,Hectd3,Ston2,Llgl1,Cpt1c,Rims1,Rap1gds1,Golga2,Eml1,Hnrnpa3,Atrx,Nrp2,Asns,Ptbp1,Ank2,Dnm1l,Qk
Monarch	MP:0002882	Abnormal neuron morphology	26	1523	0.35	0.3	0.038	10090.ENSMUSP00000005860,10090.ENSMUSP00000017629,10090.ENSMUSP00000022638,10090.ENSMUSP00000022639,10090.ENSMUSP00000026173,10090.ENSMUSP00000026607,10090.ENSMUSP00000028222,10090.ENSMUSP00000041282,10090.ENSMUSP00000046185,10090.ENSMUSP00000053908,10090.ENSMUSP00000060749,10090.ENSMUSP00000064280,10090.ENSMUSP00000069539,10090.ENSMUSP00000091061,10090.ENSMUSP00000097768,10090.ENSMUSP00000099409…	Pvalb,Top2b,Nefm,Nefl,Wdr45b,Chm,Hspa5,Map2k4,Mbp,Ston2,Llgl1,Dlg1,Cpt1c,Nefh,Golga2,Cnp,Eml1,Hnrnpa3,Atrx,Nrp2,Ptbp1,Ank2,Mag,Dnm1l,Qk,Rab18
Monarch	MP:0000350	Abnormal cell proliferation	25	1331	0.39	0.35	0.0194	10090.ENSMUSP00000001780,10090.ENSMUSP00000014920,10090.ENSMUSP00000028222,10090.ENSMUSP00000029698,10090.ENSMUSP00000032891,10090.ENSMUSP00000046185,10090.ENSMUSP00000046388,10090.ENSMUSP00000047589,10090.ENSMUSP00000060749,10090.ENSMUSP00000072732,10090.ENSMUSP00000077019,10090.ENSMUSP00000092690,10090.ENSMUSP00000099461,10090.ENSMUSP00000099593,10090.ENSMUSP00000099726,10090.ENSMUSP00000105486…	Akt1,Nol3,Hspa5,Lamtor2,Smg1,Mbp,Ncoa5,Smarcal1,Llgl1,Sirt2,Prpf4b,Lrrc8a,Dstn,Rasgrp1,Mog,Eml1,Hccs,Atrx,Rab7,Nrp2,Ptbp1,Slc8a1,Mag,Dnm1l,Tjp2
Monarch	MP:0004196	Abnormal prenatal growth/weight/body size	31	1528	0.42	0.49	0.0022	10090.ENSMUSP00000001780,10090.ENSMUSP00000017629,10090.ENSMUSP00000022380,10090.ENSMUSP00000025932,10090.ENSMUSP00000026173,10090.ENSMUSP00000026607,10090.ENSMUSP00000028222,10090.ENSMUSP00000029698,10090.ENSMUSP00000032891,10090.ENSMUSP00000033695,10090.ENSMUSP00000034863,10090.ENSMUSP00000046388,10090.ENSMUSP00000048084,10090.ENSMUSP00000048443,10090.ENSMUSP00000064280,10090.ENSMUSP00000065113…	Akt1,Top2b,Psmc6,Shoc2,Wdr45b,Chm,Hspa5,Lamtor2,Smg1,Abcb7,Csk,Ncoa5,Nup133,Ppp1r21,Dlg1,Suclg1,Prpf4b,Lrrc8a,Dstn,Srsf5,Arhgef7,Hccs,Atrx,Tpm1,Ptbp1,Slc8a1,Ddc,Picalm,Dnm1l,Qk,Tjp2
Monarch	MP:0010866	Abnormal prenatal body size	26	1279	0.42	0.43	0.0064	10090.ENSMUSP00000001780,10090.ENSMUSP00000017629,10090.ENSMUSP00000022380,10090.ENSMUSP00000026173,10090.ENSMUSP00000028222,10090.ENSMUSP00000032891,10090.ENSMUSP00000034863,10090.ENSMUSP00000046388,10090.ENSMUSP00000048084,10090.ENSMUSP00000048443,10090.ENSMUSP00000064280,10090.ENSMUSP00000065113,10090.ENSMUSP00000077019,10090.ENSMUSP00000092690,10090.ENSMUSP00000099461,10090.ENSMUSP00000105980…	Akt1,Top2b,Psmc6,Wdr45b,Hspa5,Smg1,Csk,Ncoa5,Nup133,Ppp1r21,Dlg1,Suclg1,Prpf4b,Lrrc8a,Dstn,Srsf5,Arhgef7,Atrx,Tpm1,Ptbp1,Slc8a1,Ddc,Picalm,Dnm1l,Qk,Tjp2
Monarch	MP:0001697	Abnormal embryo size	24	1137	0.44	0.43	0.0074	10090.ENSMUSP00000017629,10090.ENSMUSP00000022380,10090.ENSMUSP00000026173,10090.ENSMUSP00000032891,10090.ENSMUSP00000034863,10090.ENSMUSP00000046388,10090.ENSMUSP00000048084,10090.ENSMUSP00000048443,10090.ENSMUSP00000064280,10090.ENSMUSP00000065113,10090.ENSMUSP00000077019,10090.ENSMUSP00000092690,10090.ENSMUSP00000099461,10090.ENSMUSP00000105980,10090.ENSMUSP00000106534,10090.ENSMUSP00000109203…	Top2b,Psmc6,Wdr45b,Smg1,Csk,Ncoa5,Nup133,Ppp1r21,Dlg1,Suclg1,Prpf4b,Lrrc8a,Dstn,Srsf5,Arhgef7,Atrx,Tpm1,Ptbp1,Slc8a1,Ddc,Picalm,Dnm1l,Qk,Tjp2
Monarch	MP:0002088	Abnormal embryonic growth/weight/body size	29	1347	0.45	0.5	0.0022	10090.ENSMUSP00000017629,10090.ENSMUSP00000022380,10090.ENSMUSP00000025932,10090.ENSMUSP00000026173,10090.ENSMUSP00000026607,10090.ENSMUSP00000029698,10090.ENSMUSP00000032891,10090.ENSMUSP00000033695,10090.ENSMUSP00000034863,10090.ENSMUSP00000046388,10090.ENSMUSP00000048084,10090.ENSMUSP00000048443,10090.ENSMUSP00000064280,10090.ENSMUSP00000065113,10090.ENSMUSP00000077019,10090.ENSMUSP00000092690…	Top2b,Psmc6,Shoc2,Wdr45b,Chm,Lamtor2,Smg1,Abcb7,Csk,Ncoa5,Nup133,Ppp1r21,Dlg1,Suclg1,Prpf4b,Lrrc8a,Dstn,Srsf5,Arhgef7,Hccs,Atrx,Tpm1,Ptbp1,Slc8a1,Ddc,Picalm,Dnm1l,Qk,Tjp2
Monarch	MP:0002132	Abnormal respiratory system morphology	17	789	0.45	0.3	0.0454	10090.ENSMUSP00000001845,10090.ENSMUSP00000014920,10090.ENSMUSP00000025932,10090.ENSMUSP00000028222,10090.ENSMUSP00000029142,10090.ENSMUSP00000034863,10090.ENSMUSP00000045683,10090.ENSMUSP00000051922,10090.ENSMUSP00000064280,10090.ENSMUSP00000072732,10090.ENSMUSP00000092690,10090.ENSMUSP00000096173,10090.ENSMUSP00000097768,10090.ENSMUSP00000107595,10090.ENSMUSP00000109337,10090.ENSMUSP00000109794…	Capns1,Nol3,Shoc2,Hspa5,Eif6,Csk,Gm17018,Hectd3,Dlg1,Sirt2,Lrrc8a,Rap1gds1,Golga2,Hnrnpa3,Tpm1,Nrp2,Dnm1l
Monarch	MP:0006207	Embryonic lethality during organogenesis	19	849	0.47	0.37	0.0194	10090.ENSMUSP00000001845,10090.ENSMUSP00000025932,10090.ENSMUSP00000026607,10090.ENSMUSP00000029698,10090.ENSMUSP00000032891,10090.ENSMUSP00000034863,10090.ENSMUSP00000035166,10090.ENSMUSP00000041282,10090.ENSMUSP00000048084,10090.ENSMUSP00000106534,10090.ENSMUSP00000107743,10090.ENSMUSP00000107795,10090.ENSMUSP00000109203,10090.ENSMUSP00000109337,10090.ENSMUSP00000121309,10090.ENSMUSP00000126192…	Capns1,Shoc2,Chm,Lamtor2,Smg1,Csk,Uba5,Map2k4,Nup133,Arhgef7,Hccs,Tmsb4x,Atrx,Tpm1,Sf1,Ptbp1,Slc8a1,Dnm1l,Qk
Monarch	MP:0011098	Embryonic lethality during organogenesis, complete penetrance	16	673	0.49	0.34	0.0293	10090.ENSMUSP00000001845,10090.ENSMUSP00000026607,10090.ENSMUSP00000029698,10090.ENSMUSP00000032891,10090.ENSMUSP00000034863,10090.ENSMUSP00000035166,10090.ENSMUSP00000041282,10090.ENSMUSP00000048084,10090.ENSMUSP00000106534,10090.ENSMUSP00000109203,10090.ENSMUSP00000109337,10090.ENSMUSP00000121309,10090.ENSMUSP00000126192,10090.ENSMUSP00000132809,10090.ENSMUSP00000155155,10090.ENSMUSP00000156511	Capns1,Chm,Lamtor2,Smg1,Csk,Uba5,Map2k4,Nup133,Arhgef7,Atrx,Tpm1,Sf1,Ptbp1,Slc8a1,Dnm1l,Qk
Monarch	MP:0010865	Prenatal growth retardation	15	584	0.53	0.37	0.0236	10090.ENSMUSP00000025932,10090.ENSMUSP00000026607,10090.ENSMUSP00000029698,10090.ENSMUSP00000033695,10090.ENSMUSP00000034863,10090.ENSMUSP00000048084,10090.ENSMUSP00000064280,10090.ENSMUSP00000106534,10090.ENSMUSP00000107743,10090.ENSMUSP00000109203,10090.ENSMUSP00000126192,10090.ENSMUSP00000132809,10090.ENSMUSP00000146501,10090.ENSMUSP00000155155,10090.ENSMUSP00000156511	Shoc2,Chm,Lamtor2,Abcb7,Csk,Nup133,Dlg1,Arhgef7,Hccs,Atrx,Ptbp1,Slc8a1,Picalm,Dnm1l,Qk
Monarch	MP:0003984	Embryonic growth retardation	13	496	0.53	0.32	0.0454	10090.ENSMUSP00000025932,10090.ENSMUSP00000026607,10090.ENSMUSP00000029698,10090.ENSMUSP00000033695,10090.ENSMUSP00000034863,10090.ENSMUSP00000048084,10090.ENSMUSP00000106534,10090.ENSMUSP00000107743,10090.ENSMUSP00000109203,10090.ENSMUSP00000126192,10090.ENSMUSP00000132809,10090.ENSMUSP00000155155,10090.ENSMUSP00000156511	Shoc2,Chm,Lamtor2,Abcb7,Csk,Nup133,Arhgef7,Hccs,Atrx,Ptbp1,Slc8a1,Dnm1l,Qk
Monarch	MP:0008415	Abnormal neurite morphology	15	457	0.63	0.51	0.0048	10090.ENSMUSP00000022638,10090.ENSMUSP00000022639,10090.ENSMUSP00000026173,10090.ENSMUSP00000028222,10090.ENSMUSP00000046185,10090.ENSMUSP00000064280,10090.ENSMUSP00000069539,10090.ENSMUSP00000091061,10090.ENSMUSP00000097768,10090.ENSMUSP00000099409,10090.ENSMUSP00000109794,10090.ENSMUSP00000138753,10090.ENSMUSP00000139564,10090.ENSMUSP00000155155,10090.ENSMUSP00000156511	Nefm,Nefl,Wdr45b,Hspa5,Mbp,Dlg1,Cpt1c,Nefh,Golga2,Cnp,Nrp2,Ank2,Mag,Dnm1l,Qk
Monarch	MP:0008026	Abnormal brain white matter morphology	8	174	0.78	0.38	0.0293	10090.ENSMUSP00000028222,10090.ENSMUSP00000041282,10090.ENSMUSP00000046185,10090.ENSMUSP00000105486,10090.ENSMUSP00000109794,10090.ENSMUSP00000138753,10090.ENSMUSP00000155155,10090.ENSMUSP00000156511	Hspa5,Map2k4,Mbp,Eml1,Nrp2,Ank2,Dnm1l,Qk
Monarch	MP:0005404	Abnormal axon morphology	10	214	0.79	0.51	0.0074	10090.ENSMUSP00000022638,10090.ENSMUSP00000022639,10090.ENSMUSP00000026173,10090.ENSMUSP00000028222,10090.ENSMUSP00000046185,10090.ENSMUSP00000091061,10090.ENSMUSP00000099409,10090.ENSMUSP00000138753,10090.ENSMUSP00000139564,10090.ENSMUSP00000156511	Nefm,Nefl,Wdr45b,Hspa5,Mbp,Nefh,Cnp,Ank2,Mag,Qk
Monarch	MP:0004881	Abnormal lung size	8	154	0.83	0.43	0.0194	10090.ENSMUSP00000001845,10090.ENSMUSP00000014920,10090.ENSMUSP00000051922,10090.ENSMUSP00000064280,10090.ENSMUSP00000092690,10090.ENSMUSP00000096173,10090.ENSMUSP00000107595,10090.ENSMUSP00000109337	Capns1,Nol3,Hectd3,Dlg1,Lrrc8a,Rap1gds1,Hnrnpa3,Tpm1
Reactome	MMU-9012999	RHO GTPase cycle	14	422	0.64	0.45	0.0107	10090.ENSMUSP00000004684,10090.ENSMUSP00000023071,10090.ENSMUSP00000034863,10090.ENSMUSP00000063714,10090.ENSMUSP00000097768,10090.ENSMUSP00000099815,10090.ENSMUSP00000106534,10090.ENSMUSP00000109230,10090.ENSMUSP00000126209,10090.ENSMUSP00000128278,10090.ENSMUSP00000138585,10090.ENSMUSP00000140324,10090.ENSMUSP00000146501,10090.ENSMUSP00000156728	Arhgef18,Samm50,Csk,Arhgdia,Golga2,Pkp4,Arhgef7,Rab7,Fam169a,Iqgap1,Arhgap12,Ktn1,Picalm,Tjp2
STRING clusters	CL:24125	Purine metabolism, and Nicotinate and nicotinamide metabolism	9	194	0.78	0.45	0.0148	10090.ENSMUSP00000004955,10090.ENSMUSP00000018572,10090.ENSMUSP00000021726,10090.ENSMUSP00000021806,10090.ENSMUSP00000023007,10090.ENSMUSP00000035220,10090.ENSMUSP00000072732,10090.ENSMUSP00000077946,10090.ENSMUSP00000113488	Prpsap2,Akap1,Adssl1,Tpmt,Adcy8,Prkar2a,Sirt2,Ampd2,Pde4d
STRING clusters	CL:16167	RNA recognition motif domain, and K Homology domain, type 1	8	130	0.91	0.5	0.0105	10090.ENSMUSP00000021297,10090.ENSMUSP00000105980,10090.ENSMUSP00000107595,10090.ENSMUSP00000108828,10090.ENSMUSP00000121309,10090.ENSMUSP00000126192,10090.ENSMUSP00000138399,10090.ENSMUSP00000156511	Lsm12,Srsf5,Hnrnpa3,Hnrnph2,Sf1,Ptbp1,Hnrnpr,Qk
STRING clusters	CL:16169	RNA recognition motif domain, and K Homology domain, type 1	7	103	0.95	0.47	0.0148	10090.ENSMUSP00000105980,10090.ENSMUSP00000107595,10090.ENSMUSP00000108828,10090.ENSMUSP00000121309,10090.ENSMUSP00000126192,10090.ENSMUSP00000138399,10090.ENSMUSP00000156511	Srsf5,Hnrnpa3,Hnrnph2,Sf1,Ptbp1,Hnrnpr,Qk
STRING clusters	CL:16171	RNA recognition motif domain, and U2-type post-mRNA release spliceosomal complex	6	79	1	0.45	0.019	10090.ENSMUSP00000105980,10090.ENSMUSP00000107595,10090.ENSMUSP00000108828,10090.ENSMUSP00000121309,10090.ENSMUSP00000126192,10090.ENSMUSP00000138399	Srsf5,Hnrnpa3,Hnrnph2,Sf1,Ptbp1,Hnrnpr
STRING clusters	CL:17124	Mixed, incl. Endoplasmic reticulum unfolded protein response, and Endoplasmic reticulum chaperone complex	5	45	1.16	0.46	0.0187	10090.ENSMUSP00000022378,10090.ENSMUSP00000022734,10090.ENSMUSP00000028222,10090.ENSMUSP00000076521,10090.ENSMUSP00000126828	Ero1l,Dnajc3,Hspa5,Pdia4,Dnajb11
STRING clusters	CL:16178	Mixed, incl. Negative regulation of mRNA splicing, via spliceosome, and Zinc finger, CHHC-type	5	38	1.24	0.49	0.0148	10090.ENSMUSP00000105980,10090.ENSMUSP00000107595,10090.ENSMUSP00000108828,10090.ENSMUSP00000126192,10090.ENSMUSP00000138399	Srsf5,Hnrnpa3,Hnrnph2,Ptbp1,Hnrnpr
STRING clusters	CL:8665	Mixed, incl. Oligodendrocyte development, and Negative regulation of neuron projection regeneration	6	33	1.38	0.71	0.0023	10090.ENSMUSP00000046185,10090.ENSMUSP00000071084,10090.ENSMUSP00000088458,10090.ENSMUSP00000099409,10090.ENSMUSP00000099726,10090.ENSMUSP00000139564	Mbp,Mobp,Ermn,Cnp,Mog,Mag
STRING clusters	CL:16180	Mixed, incl. Zinc finger, CHHC-type, and RBM1CTR	4	22	1.38	0.47	0.0187	10090.ENSMUSP00000107595,10090.ENSMUSP00000108828,10090.ENSMUSP00000126192,10090.ENSMUSP00000138399	Hnrnpa3,Hnrnph2,Ptbp1,Hnrnpr
STRING clusters	CL:17126	Mixed, incl. Endoplasmic reticulum chaperone complex, and Protein folding in endoplasmic reticulum	4	18	1.46	0.5	0.0148	10090.ENSMUSP00000022378,10090.ENSMUSP00000022734,10090.ENSMUSP00000076521,10090.ENSMUSP00000126828	Ero1l,Dnajc3,Pdia4,Dnajb11
STRING clusters	CL:8667	Mixed, incl. Structural constituent of myelin sheath, and DNA-binding protein inhibitor	5	20	1.51	0.7	0.0027	10090.ENSMUSP00000046185,10090.ENSMUSP00000071084,10090.ENSMUSP00000088458,10090.ENSMUSP00000099409,10090.ENSMUSP00000099726	Mbp,Mobp,Ermn,Cnp,Mog
STRING clusters	CL:8670	Mixed, incl. Structural constituent of myelin sheath, and Distal dendrite	4	8	1.82	0.71	0.0027	10090.ENSMUSP00000046185,10090.ENSMUSP00000071084,10090.ENSMUSP00000099409,10090.ENSMUSP00000099726	Mbp,Mobp,Cnp,Mog
TISSUES	BTO:0003091	Urogenital system	46	3638	0.22	0.32	0.0176	10090.ENSMUSP00000001780,10090.ENSMUSP00000004684,10090.ENSMUSP00000005860,10090.ENSMUSP00000007042,10090.ENSMUSP00000019317,10090.ENSMUSP00000020298,10090.ENSMUSP00000020754,10090.ENSMUSP00000021726,10090.ENSMUSP00000022378,10090.ENSMUSP00000023071,10090.ENSMUSP00000026434,10090.ENSMUSP00000028222,10090.ENSMUSP00000028509,10090.ENSMUSP00000029925,10090.ENSMUSP00000030340,10090.ENSMUSP00000034863…	Akt1,Arhgef18,Pvalb,Ik,Rab5c,Pcbd1,Cfap36,Adssl1,Ero1l,Samm50,Chmp6,Hspa5,Gorasp2,Ndufaf4,Scp2,Csk,Myo1d,Rps29,Enpp6,Nup133,Poldip3,Llgl1,Rab31,Cpt1c,Ndufa3,Pdia4,Rnpep,Aqp4,Lrrc8a,Rims1,Rap1gds1,Gstm6,Acsl6,Srsf5,Srp54b,Hnrnpa3,Tmsb4x,Hnrnph2,Tpm1,Nrp2,Asns,Dnajb11,Anp32e,Slc8a1,Ddc,Rab18
TISSUES	BTO:0001489	Whole body	119	8947	0.24	0.72	3.16e-12	10090.ENSMUSP00000001780,10090.ENSMUSP00000001845,10090.ENSMUSP00000004684,10090.ENSMUSP00000005860,10090.ENSMUSP00000007042,10090.ENSMUSP00000008537,10090.ENSMUSP00000012028,10090.ENSMUSP00000017629,10090.ENSMUSP00000018544,10090.ENSMUSP00000018572,10090.ENSMUSP00000019317,10090.ENSMUSP00000020298,10090.ENSMUSP00000020754,10090.ENSMUSP00000021726,10090.ENSMUSP00000021993,10090.ENSMUSP00000022378…	Akt1,Capns1,Arhgef18,Pvalb,Ik,Carhsp1,Gltp,Top2b,Sept4,Akap1,Rab5c,Pcbd1,Cfap36,Adssl1,Uqcrb,Ero1l,Psmc6,Cab39l,Nefm,Nefl,Adcy8,Samm50,Gpt,Shoc2,Wdr45b,Chmp6,Chm,Phkg1,Hspa5,Gorasp2,Decr1,Ndufaf4,Scp2,Frmd4b,Ptms,Smg1,Brcc3,Abcb7,Ist1,Csk,Prkar2a,Myo1d,Rps29,Selenow,Map2k4,Ina,Enpp6,Nat14,Mbp,Ncoa5,Smarcal1,Nup133,Hectd3,Gstz1,Poldip3,Llgl1,Arhgdia,Dlg1,Suclg1,Rab31,Cpt1c,Csnk1g3,Mobp,Sirt2,Ndufa…
TISSUES	BTO:0000522	Gland	71	5041	0.27	0.59	5.09e-06	10090.ENSMUSP00000001780,10090.ENSMUSP00000001845,10090.ENSMUSP00000005860,10090.ENSMUSP00000007042,10090.ENSMUSP00000008537,10090.ENSMUSP00000017629,10090.ENSMUSP00000018544,10090.ENSMUSP00000018572,10090.ENSMUSP00000019317,10090.ENSMUSP00000020298,10090.ENSMUSP00000020754,10090.ENSMUSP00000021726,10090.ENSMUSP00000021993,10090.ENSMUSP00000022378,10090.ENSMUSP00000023071,10090.ENSMUSP00000023203…	Akt1,Capns1,Pvalb,Ik,Carhsp1,Top2b,Sept4,Akap1,Rab5c,Pcbd1,Cfap36,Adssl1,Uqcrb,Ero1l,Samm50,Gpt,Chmp6,Hspa5,Gorasp2,Decr1,Ndufaf4,Scp2,Smg1,Abcb7,Csk,Prkar2a,Myo1d,Rps29,Enpp6,Nup133,Gstz1,Poldip3,Llgl1,Arhgdia,Dlg1,Suclg1,Cpt1c,Sirt2,Ndufa3,Pdia4,Rnpep,Ampd2,Aqp4,Lrrc8a,Il1rap,Rap1gds1,Cbarp,Tinagl1,Gstm6,Acsl6,Sec24a,Srsf5,Srp54b,Arhgef7,Hnrnpa3,Tmsb4x,Hnrnph2,Atrx,Tpm1,Nrp2,Asns,Sf1,Fhit,Dnajb…
TISSUES	BTO:0001488	Endocrine gland	61	4315	0.27	0.54	6.52e-05	10090.ENSMUSP00000001780,10090.ENSMUSP00000001845,10090.ENSMUSP00000007042,10090.ENSMUSP00000008537,10090.ENSMUSP00000017629,10090.ENSMUSP00000018544,10090.ENSMUSP00000018572,10090.ENSMUSP00000020298,10090.ENSMUSP00000020754,10090.ENSMUSP00000021726,10090.ENSMUSP00000021993,10090.ENSMUSP00000022378,10090.ENSMUSP00000023071,10090.ENSMUSP00000023203,10090.ENSMUSP00000026434,10090.ENSMUSP00000028222…	Akt1,Capns1,Ik,Carhsp1,Top2b,Sept4,Akap1,Pcbd1,Cfap36,Adssl1,Uqcrb,Ero1l,Samm50,Gpt,Chmp6,Hspa5,Gorasp2,Decr1,Ndufaf4,Scp2,Smg1,Abcb7,Csk,Prkar2a,Myo1d,Rps29,Nup133,Gstz1,Poldip3,Llgl1,Arhgdia,Dlg1,Suclg1,Cpt1c,Sirt2,Ndufa3,Pdia4,Ampd2,Il1rap,Rap1gds1,Tinagl1,Gstm6,Acsl6,Sec24a,Srsf5,Srp54b,Arhgef7,Hnrnpa3,Tmsb4x,Hnrnph2,Atrx,Tpm1,Asns,Sf1,Fhit,Dnajb11,Anp32e,Ddc,Agfg1,Picalm,Tjp2
TISSUES	BTO:0001491	Viscus	56	3850	0.28	0.54	9.5e-05	10090.ENSMUSP00000001780,10090.ENSMUSP00000005860,10090.ENSMUSP00000008537,10090.ENSMUSP00000017629,10090.ENSMUSP00000018572,10090.ENSMUSP00000019317,10090.ENSMUSP00000020298,10090.ENSMUSP00000021993,10090.ENSMUSP00000022378,10090.ENSMUSP00000023071,10090.ENSMUSP00000023203,10090.ENSMUSP00000028222,10090.ENSMUSP00000028509,10090.ENSMUSP00000029877,10090.ENSMUSP00000030340,10090.ENSMUSP00000032146…	Akt1,Pvalb,Carhsp1,Top2b,Akap1,Rab5c,Pcbd1,Uqcrb,Ero1l,Samm50,Gpt,Hspa5,Gorasp2,Decr1,Scp2,Frmd4b,Smg1,Abcb7,Csk,Prkar2a,Myo1d,Rps29,Enpp6,Mbp,Gstz1,Poldip3,Arhgdia,Dlg1,Suclg1,Sirt2,Ndufa3,Rnpep,Ampd2,Aqp4,Lrrc8a,Il1rap,Tinagl1,Gstm6,Sec24a,Srsf5,Arhgef7,Hnrnpa3,Tmsb4x,Atrx,Tpm1,Nrp2,Asns,Sf1,Fhit,Dnajb11,Slc8a1,Ddc,Agfg1,Picalm,Tjp2,Rab18
TISSUES	BTO:0000431	Excretory gland	31	1901	0.33	0.43	0.0035	10090.ENSMUSP00000001780,10090.ENSMUSP00000005860,10090.ENSMUSP00000019317,10090.ENSMUSP00000020298,10090.ENSMUSP00000021726,10090.ENSMUSP00000023071,10090.ENSMUSP00000026434,10090.ENSMUSP00000028509,10090.ENSMUSP00000029925,10090.ENSMUSP00000030340,10090.ENSMUSP00000034863,10090.ENSMUSP00000037819,10090.ENSMUSP00000038352,10090.ENSMUSP00000044608,10090.ENSMUSP00000048084,10090.ENSMUSP00000054548…	Akt1,Pvalb,Rab5c,Pcbd1,Adssl1,Samm50,Chmp6,Gorasp2,Ndufaf4,Scp2,Csk,Myo1d,Rps29,Enpp6,Nup133,Poldip3,Ndufa3,Rnpep,Aqp4,Lrrc8a,Rap1gds1,Hnrnpa3,Tmsb4x,Hnrnph2,Nrp2,Fhit,Dnajb11,Anp32e,Slc8a1,Ddc,Rab18
TISSUES	BTO:0000345	Digestive gland	35	1984	0.36	0.55	0.00028	10090.ENSMUSP00000001780,10090.ENSMUSP00000008537,10090.ENSMUSP00000017629,10090.ENSMUSP00000018572,10090.ENSMUSP00000020298,10090.ENSMUSP00000021993,10090.ENSMUSP00000022378,10090.ENSMUSP00000023203,10090.ENSMUSP00000028222,10090.ENSMUSP00000028509,10090.ENSMUSP00000029877,10090.ENSMUSP00000030340,10090.ENSMUSP00000033695,10090.ENSMUSP00000035220,10090.ENSMUSP00000053540,10090.ENSMUSP00000063714…	Akt1,Carhsp1,Top2b,Akap1,Pcbd1,Uqcrb,Ero1l,Gpt,Hspa5,Gorasp2,Decr1,Scp2,Abcb7,Prkar2a,Gstz1,Arhgdia,Suclg1,Sirt2,Ndufa3,Ampd2,Il1rap,Gstm6,Sec24a,Srsf5,Hnrnpa3,Tmsb4x,Atrx,Tpm1,Asns,Sf1,Fhit,Dnajb11,Ddc,Picalm,Tjp2
TISSUES	BTO:0000421	Connective tissue	32	1821	0.36	0.52	0.00071	10090.ENSMUSP00000001780,10090.ENSMUSP00000005860,10090.ENSMUSP00000007042,10090.ENSMUSP00000008537,10090.ENSMUSP00000017629,10090.ENSMUSP00000021726,10090.ENSMUSP00000022380,10090.ENSMUSP00000028222,10090.ENSMUSP00000029877,10090.ENSMUSP00000032216,10090.ENSMUSP00000032891,10090.ENSMUSP00000035220,10090.ENSMUSP00000046185,10090.ENSMUSP00000046388,10090.ENSMUSP00000048084,10090.ENSMUSP00000063714…	Akt1,Pvalb,Ik,Carhsp1,Top2b,Adssl1,Psmc6,Hspa5,Decr1,Ptms,Smg1,Prkar2a,Mbp,Ncoa5,Nup133,Arhgdia,Suclg1,Ndufa3,Prpf4b,Ampd2,Il1rap,Dstn,Srsf5,Atrx,Nrp2,Asns,Sf1,Ptbp1,Arhgap12,Nap1l4,Dnm1l,Tjp2
TISSUES	BTO:0000759	Liver	31	1525	0.42	0.63	9.5e-05	10090.ENSMUSP00000001780,10090.ENSMUSP00000008537,10090.ENSMUSP00000017629,10090.ENSMUSP00000018572,10090.ENSMUSP00000020298,10090.ENSMUSP00000021993,10090.ENSMUSP00000023203,10090.ENSMUSP00000028222,10090.ENSMUSP00000028509,10090.ENSMUSP00000029877,10090.ENSMUSP00000030340,10090.ENSMUSP00000033695,10090.ENSMUSP00000035220,10090.ENSMUSP00000053540,10090.ENSMUSP00000063714,10090.ENSMUSP00000065113…	Akt1,Carhsp1,Top2b,Akap1,Pcbd1,Uqcrb,Gpt,Hspa5,Gorasp2,Decr1,Scp2,Abcb7,Prkar2a,Gstz1,Arhgdia,Suclg1,Sirt2,Ndufa3,Ampd2,Il1rap,Gstm6,Sec24a,Srsf5,Atrx,Tpm1,Sf1,Fhit,Dnajb11,Ddc,Picalm,Tjp2
TISSUES	BTO:0000284	Organism form	38	1844	0.43	0.73	4.81e-06	10090.ENSMUSP00000001780,10090.ENSMUSP00000007042,10090.ENSMUSP00000008537,10090.ENSMUSP00000017629,10090.ENSMUSP00000018572,10090.ENSMUSP00000022380,10090.ENSMUSP00000022638,10090.ENSMUSP00000028222,10090.ENSMUSP00000032216,10090.ENSMUSP00000032891,10090.ENSMUSP00000033544,10090.ENSMUSP00000035220,10090.ENSMUSP00000038352,10090.ENSMUSP00000041282,10090.ENSMUSP00000046185,10090.ENSMUSP00000048084…	Akt1,Ik,Carhsp1,Top2b,Akap1,Psmc6,Nefm,Hspa5,Ptms,Smg1,Brcc3,Prkar2a,Rps29,Map2k4,Mbp,Nup133,Llgl1,Arhgdia,Suclg1,Sirt2,Pdia4,Prpf4b,Ampd2,Dstn,Cbarp,Srsf5,Arhgef7,Hnrnpa3,Hnrnph2,Atrx,Tpm1,Sf1,Ptbp1,Apbb1,Nap1l4,Dnm1l,Qk,Tjp2
TISSUES	BTO:0000174	Embryonic structure	36	1759	0.43	0.71	1.08e-05	10090.ENSMUSP00000001780,10090.ENSMUSP00000007042,10090.ENSMUSP00000008537,10090.ENSMUSP00000017629,10090.ENSMUSP00000018572,10090.ENSMUSP00000022380,10090.ENSMUSP00000022638,10090.ENSMUSP00000028222,10090.ENSMUSP00000032216,10090.ENSMUSP00000032891,10090.ENSMUSP00000033544,10090.ENSMUSP00000035220,10090.ENSMUSP00000038352,10090.ENSMUSP00000041282,10090.ENSMUSP00000046185,10090.ENSMUSP00000048084…	Akt1,Ik,Carhsp1,Top2b,Akap1,Psmc6,Nefm,Hspa5,Ptms,Smg1,Brcc3,Prkar2a,Rps29,Map2k4,Mbp,Nup133,Llgl1,Arhgdia,Suclg1,Sirt2,Pdia4,Prpf4b,Ampd2,Dstn,Srsf5,Arhgef7,Hnrnpa3,Hnrnph2,Atrx,Sf1,Ptbp1,Apbb1,Nap1l4,Dnm1l,Qk,Tjp2
TISSUES	BTO:0000282	Head	70	3283	0.45	1.05	1.77e-13	10090.ENSMUSP00000001780,10090.ENSMUSP00000001845,10090.ENSMUSP00000005860,10090.ENSMUSP00000007042,10090.ENSMUSP00000008537,10090.ENSMUSP00000017629,10090.ENSMUSP00000018544,10090.ENSMUSP00000019317,10090.ENSMUSP00000022378,10090.ENSMUSP00000022638,10090.ENSMUSP00000022639,10090.ENSMUSP00000023007,10090.ENSMUSP00000023071,10090.ENSMUSP00000026607,10090.ENSMUSP00000028222,10090.ENSMUSP00000032146…	Akt1,Capns1,Pvalb,Ik,Carhsp1,Top2b,Sept4,Rab5c,Ero1l,Nefm,Nefl,Adcy8,Samm50,Chm,Hspa5,Frmd4b,Smg1,Ist1,Csk,Prkar2a,Selenow,Map2k4,Ina,Mbp,Ncoa5,Hectd3,Poldip3,Arhgdia,Dlg1,Rab31,Cpt1c,Csnk1g3,Mobp,Sirt2,Ndufa3,Pdia4,Ampd2,Aqp4,Ermn,Nefh,Lrrc8a,Rims1,Rap1gds1,Hcn2,Cnp,Dstn,Rasgrp1,Mog,Pkp4,Cbarp,Acsl6,Eml1,Arhgef7,Hnrnpa3,Tmsb4x,Hnrnph2,Atrx,Nrp2,Asns,Dnajb11,Anp32e,Ddc,Ank2,Mag,Apbb1,Picalm,Dnm1l…
TISSUES	BTO:0001484	Nervous system	60	2762	0.45	1.02	6.55e-12	10090.ENSMUSP00000001780,10090.ENSMUSP00000001845,10090.ENSMUSP00000005860,10090.ENSMUSP00000007042,10090.ENSMUSP00000017629,10090.ENSMUSP00000018544,10090.ENSMUSP00000022378,10090.ENSMUSP00000022638,10090.ENSMUSP00000022639,10090.ENSMUSP00000023007,10090.ENSMUSP00000023071,10090.ENSMUSP00000026607,10090.ENSMUSP00000028222,10090.ENSMUSP00000032891,10090.ENSMUSP00000034164,10090.ENSMUSP00000034863…	Akt1,Capns1,Pvalb,Ik,Top2b,Sept4,Ero1l,Nefm,Nefl,Adcy8,Samm50,Chm,Hspa5,Smg1,Ist1,Csk,Prkar2a,Selenow,Map2k4,Ina,Mbp,Hectd3,Arhgdia,Dlg1,Rab31,Cpt1c,Mobp,Sirt2,Ndufa3,Ampd2,Aqp4,Ermn,Nefh,Lrrc8a,Rims1,Rap1gds1,Hcn2,Cnp,Dstn,Rasgrp1,Mog,Pkp4,Cbarp,Acsl6,Eml1,Arhgef7,Pacsin3,Hnrnpa3,Tmsb4x,Hnrnph2,Atrx,Nrp2,Asns,Ddc,Ank2,Mag,Apbb1,Dnm1l,Qk,Tjp2
TISSUES	BTO:0000379	Embryo	31	1447	0.45	0.68	3.76e-05	10090.ENSMUSP00000007042,10090.ENSMUSP00000017629,10090.ENSMUSP00000018572,10090.ENSMUSP00000022380,10090.ENSMUSP00000022638,10090.ENSMUSP00000028222,10090.ENSMUSP00000032891,10090.ENSMUSP00000033544,10090.ENSMUSP00000035220,10090.ENSMUSP00000038352,10090.ENSMUSP00000041282,10090.ENSMUSP00000046185,10090.ENSMUSP00000048084,10090.ENSMUSP00000060749,10090.ENSMUSP00000063714,10090.ENSMUSP00000065113…	Ik,Top2b,Akap1,Psmc6,Nefm,Hspa5,Smg1,Brcc3,Prkar2a,Rps29,Map2k4,Mbp,Nup133,Llgl1,Arhgdia,Suclg1,Sirt2,Prpf4b,Ampd2,Dstn,Srsf5,Arhgef7,Hnrnpa3,Hnrnph2,Atrx,Sf1,Ptbp1,Nap1l4,Dnm1l,Qk,Tjp2
TISSUES	BTO:0000142	Brain	58	2575	0.47	1.05	5.6e-12	10090.ENSMUSP00000001780,10090.ENSMUSP00000001845,10090.ENSMUSP00000005860,10090.ENSMUSP00000007042,10090.ENSMUSP00000017629,10090.ENSMUSP00000018544,10090.ENSMUSP00000022378,10090.ENSMUSP00000022638,10090.ENSMUSP00000022639,10090.ENSMUSP00000023007,10090.ENSMUSP00000023071,10090.ENSMUSP00000026607,10090.ENSMUSP00000028222,10090.ENSMUSP00000032891,10090.ENSMUSP00000034863,10090.ENSMUSP00000035220…	Akt1,Capns1,Pvalb,Ik,Top2b,Sept4,Ero1l,Nefm,Nefl,Adcy8,Samm50,Chm,Hspa5,Smg1,Csk,Prkar2a,Selenow,Map2k4,Ina,Mbp,Hectd3,Arhgdia,Dlg1,Rab31,Cpt1c,Mobp,Sirt2,Ndufa3,Ampd2,Aqp4,Ermn,Nefh,Lrrc8a,Rims1,Rap1gds1,Hcn2,Cnp,Dstn,Rasgrp1,Mog,Pkp4,Cbarp,Acsl6,Eml1,Arhgef7,Hnrnpa3,Tmsb4x,Hnrnph2,Atrx,Nrp2,Asns,Ddc,Ank2,Mag,Apbb1,Dnm1l,Qk,Tjp2
TISSUES	BTO:0000233	Cerebral cortex	14	457	0.6	0.6	0.0012	10090.ENSMUSP00000005860,10090.ENSMUSP00000022638,10090.ENSMUSP00000022639,10090.ENSMUSP00000023071,10090.ENSMUSP00000046185,10090.ENSMUSP00000063714,10090.ENSMUSP00000095420,10090.ENSMUSP00000096173,10090.ENSMUSP00000099461,10090.ENSMUSP00000099815,10090.ENSMUSP00000101008,10090.ENSMUSP00000106534,10090.ENSMUSP00000136467,10090.ENSMUSP00000155155	Pvalb,Nefm,Nefl,Samm50,Mbp,Arhgdia,Rims1,Rap1gds1,Dstn,Pkp4,Cbarp,Arhgef7,Ddc,Dnm1l
TISSUES	BTO:0000149	Breast	10	321	0.61	0.42	0.0138	10090.ENSMUSP00000001780,10090.ENSMUSP00000023071,10090.ENSMUSP00000026434,10090.ENSMUSP00000029925,10090.ENSMUSP00000030340,10090.ENSMUSP00000038352,10090.ENSMUSP00000048084,10090.ENSMUSP00000096173,10090.ENSMUSP00000108828,10090.ENSMUSP00000128483	Akt1,Samm50,Chmp6,Ndufaf4,Scp2,Rps29,Nup133,Rap1gds1,Hnrnph2,Anp32e
TISSUES	BTO:0000817	Mammary gland	9	287	0.61	0.38	0.025	10090.ENSMUSP00000023071,10090.ENSMUSP00000026434,10090.ENSMUSP00000029925,10090.ENSMUSP00000030340,10090.ENSMUSP00000038352,10090.ENSMUSP00000048084,10090.ENSMUSP00000096173,10090.ENSMUSP00000108828,10090.ENSMUSP00000128483	Samm50,Chmp6,Ndufaf4,Scp2,Rps29,Nup133,Rap1gds1,Hnrnph2,Anp32e
TISSUES	BTO:0000231	Cerebral hemisphere	15	466	0.62	0.68	0.00038	10090.ENSMUSP00000005860,10090.ENSMUSP00000022638,10090.ENSMUSP00000022639,10090.ENSMUSP00000023071,10090.ENSMUSP00000046185,10090.ENSMUSP00000063714,10090.ENSMUSP00000095420,10090.ENSMUSP00000096173,10090.ENSMUSP00000099409,10090.ENSMUSP00000099461,10090.ENSMUSP00000099815,10090.ENSMUSP00000101008,10090.ENSMUSP00000106534,10090.ENSMUSP00000136467,10090.ENSMUSP00000155155	Pvalb,Nefm,Nefl,Samm50,Mbp,Arhgdia,Rims1,Rap1gds1,Cnp,Dstn,Pkp4,Cbarp,Arhgef7,Ddc,Dnm1l
TISSUES	BTO:0000601	Hippocampus	9	185	0.8	0.65	0.0014	10090.ENSMUSP00000005860,10090.ENSMUSP00000022638,10090.ENSMUSP00000022639,10090.ENSMUSP00000023071,10090.ENSMUSP00000046185,10090.ENSMUSP00000063714,10090.ENSMUSP00000096173,10090.ENSMUSP00000099461,10090.ENSMUSP00000155155	Pvalb,Nefm,Nefl,Samm50,Mbp,Arhgdia,Rap1gds1,Dstn,Dnm1l
TISSUES	BTO:0000925	Nerve	7	144	0.8	0.49	0.0098	10090.ENSMUSP00000001780,10090.ENSMUSP00000005860,10090.ENSMUSP00000046185,10090.ENSMUSP00000078088,10090.ENSMUSP00000091061,10090.ENSMUSP00000106981,10090.ENSMUSP00000155155	Akt1,Pvalb,Mbp,Aqp4,Nefh,Pacsin3,Dnm1l
TISSUES	BTO:0001279	Spinal cord	12	175	0.95	1.14	4.88e-06	10090.ENSMUSP00000001780,10090.ENSMUSP00000022639,10090.ENSMUSP00000028222,10090.ENSMUSP00000046185,10090.ENSMUSP00000051922,10090.ENSMUSP00000071084,10090.ENSMUSP00000078088,10090.ENSMUSP00000088458,10090.ENSMUSP00000091061,10090.ENSMUSP00000099409,10090.ENSMUSP00000099726,10090.ENSMUSP00000139564	Akt1,Nefl,Hspa5,Mbp,Hectd3,Mobp,Aqp4,Ermn,Nefh,Cnp,Mog,Mag
TISSUES	BTO:0002606	Glial cell	7	70	1.12	0.9	0.00022	10090.ENSMUSP00000001780,10090.ENSMUSP00000028222,10090.ENSMUSP00000046185,10090.ENSMUSP00000078088,10090.ENSMUSP00000099409,10090.ENSMUSP00000099726,10090.ENSMUSP00000139564	Akt1,Hspa5,Mbp,Aqp4,Cnp,Mog,Mag
TISSUES	BTO:0000771	Macroglia	4	19	1.44	0.74	0.0018	10090.ENSMUSP00000046185,10090.ENSMUSP00000078088,10090.ENSMUSP00000099409,10090.ENSMUSP00000099726	Mbp,Aqp4,Cnp,Mog
TISSUES	BTO:0000962	Oligodendrocyte	3	9	1.64	0.62	0.0058	10090.ENSMUSP00000046185,10090.ENSMUSP00000099409,10090.ENSMUSP00000099726	Mbp,Cnp,Mog
TISSUES	BTO:0000770	Oligodendroglia	4	10	1.72	0.97	0.00029	10090.ENSMUSP00000046185,10090.ENSMUSP00000099409,10090.ENSMUSP00000099726,10090.ENSMUSP00000139564	Mbp,Cnp,Mog,Mag
TISSUES	BTO:0000894	Myelin	4	8	1.82	1.02	0.0002	10090.ENSMUSP00000046185,10090.ENSMUSP00000099409,10090.ENSMUSP00000099726,10090.ENSMUSP00000139564	Mbp,Cnp,Mog,Mag
TISSUES	BTO:0000895	Myelin membrane	2	3	1.94	0.43	0.0306	10090.ENSMUSP00000046185,10090.ENSMUSP00000139564	Mbp,Mag
UniProt Keywords	KW-0963	Cytoplasm	72	4796	0.29	0.67	1.86e-07	10090.ENSMUSP00000001780,10090.ENSMUSP00000001845,10090.ENSMUSP00000004684,10090.ENSMUSP00000005185,10090.ENSMUSP00000006367,10090.ENSMUSP00000007042,10090.ENSMUSP00000008537,10090.ENSMUSP00000012028,10090.ENSMUSP00000013693,10090.ENSMUSP00000014920,10090.ENSMUSP00000018544,10090.ENSMUSP00000020298,10090.ENSMUSP00000020754,10090.ENSMUSP00000021726,10090.ENSMUSP00000021806,10090.ENSMUSP00000022380…	Akt1,Capns1,Arhgef18,Cstb,Htra1,Ik,Carhsp1,Gltp,Commd8,Nol3,Sept4,Pcbd1,Cfap36,Adssl1,Tpmt,Psmc6,Samm50,Gpt,Shoc2,Chm,Hspa5,Car2,Eif6,Scp2,Frmd4b,Smg1,Brcc3,Ist1,Csk,Uba5,Prkar2a,Pgm5,Myo1d,Rps29,Selenow,Map2k4,Mbp,Hectd3,Gstz1,Ston2,Poldip3,Llgl1,Arhgdia,Dlg1,Aarsd1,Csnk1g3,Mobp,Sirt2,Ermn,Nefh,Atxn7l3b,Golga2,Rasgrp1,Pkp4,Pithd1,Gstm6,Sec24a,Eml1,Srp54b,Arhgef7,Pacsin3,Tmsb4x,Tpm1,Pde4d,Fhit,Iq…
UniProt Keywords	KW-0813	Transport	29	1910	0.3	0.31	0.0278	10090.ENSMUSP00000001780,10090.ENSMUSP00000012028,10090.ENSMUSP00000019317,10090.ENSMUSP00000021993,10090.ENSMUSP00000022378,10090.ENSMUSP00000026434,10090.ENSMUSP00000030340,10090.ENSMUSP00000033695,10090.ENSMUSP00000037819,10090.ENSMUSP00000038106,10090.ENSMUSP00000048084,10090.ENSMUSP00000054367,10090.ENSMUSP00000054548,10090.ENSMUSP00000075953,10090.ENSMUSP00000078088,10090.ENSMUSP00000092690…	Akt1,Gltp,Rab5c,Uqcrb,Ero1l,Chmp6,Scp2,Abcb7,Myo1d,Slc12a9,Nup133,Ttc19,Poldip3,Ndufa3,Aqp4,Lrrc8a,Rims1,Hcn2,Golga2,Sec24a,Rab7,Ap3m1,Tmem63c,Slc8a1,Ergic1,Ank2,Agfg1,Qk,Rab18
UniProt Keywords	KW-0597	Phosphoprotein	118	7592	0.31	0.89	3.03e-18	10090.ENSMUSP00000001780,10090.ENSMUSP00000001845,10090.ENSMUSP00000004684,10090.ENSMUSP00000004955,10090.ENSMUSP00000005860,10090.ENSMUSP00000007042,10090.ENSMUSP00000008537,10090.ENSMUSP00000010804,10090.ENSMUSP00000014920,10090.ENSMUSP00000017629,10090.ENSMUSP00000018544,10090.ENSMUSP00000018572,10090.ENSMUSP00000019317,10090.ENSMUSP00000020754,10090.ENSMUSP00000021297,10090.ENSMUSP00000021806…	Akt1,Capns1,Arhgef18,Prpsap2,Pvalb,Ik,Carhsp1,Plcd1,Nol3,Top2b,Sept4,Akap1,Rab5c,Cfap36,Lsm12,Tpmt,Ero1l,Psmc6,Nefm,Nefl,Dnajc3,Adcy8,Gpt,Chmp6,Hspa5,Gorasp2,Car2,Eif6,Decr1,Ndufaf4,Scp2,Frmd4b,Ptms,Smg1,Brcc3,Abcb7,Ist1,Csk,Uba5,Prkar2a,Pgm5,Myo1d,Slc12a9,Rps29,Map2k4,Ina,Tsfm,Enpp6,Mbp,Ncoa5,Smarcal1,Nup133,Ppp1r21,Hectd3,Gstz1,Ston2,Poldip3,Llgl1,Arhgdia,Dlg1,Aarsd1,Rab31,Zzef1,Csnk1g3,Mobp,Si…
UniProt Keywords	KW-0547	Nucleotide-binding	30	1762	0.35	0.44	0.0034	10090.ENSMUSP00000001780,10090.ENSMUSP00000017629,10090.ENSMUSP00000018544,10090.ENSMUSP00000019317,10090.ENSMUSP00000021726,10090.ENSMUSP00000022380,10090.ENSMUSP00000023007,10090.ENSMUSP00000026617,10090.ENSMUSP00000028222,10090.ENSMUSP00000032891,10090.ENSMUSP00000033695,10090.ENSMUSP00000034863,10090.ENSMUSP00000035166,10090.ENSMUSP00000035220,10090.ENSMUSP00000037819,10090.ENSMUSP00000041282…	Akt1,Top2b,Sept4,Rab5c,Adssl1,Psmc6,Adcy8,Phkg1,Hspa5,Smg1,Abcb7,Csk,Uba5,Prkar2a,Myo1d,Map2k4,Smarcal1,Suclg1,Rab31,Csnk1g3,Prpf4b,Hcn2,Acsl6,Srp54b,Atrx,Rab7,Asns,Fhit,Dnm1l,Rab18
UniProt Keywords	KW-0496	Mitochondrion	20	1131	0.36	0.31	0.0365	10090.ENSMUSP00000014920,10090.ENSMUSP00000018544,10090.ENSMUSP00000018572,10090.ENSMUSP00000021993,10090.ENSMUSP00000023071,10090.ENSMUSP00000029877,10090.ENSMUSP00000029925,10090.ENSMUSP00000030340,10090.ENSMUSP00000033098,10090.ENSMUSP00000033695,10090.ENSMUSP00000042134,10090.ENSMUSP00000054367,10090.ENSMUSP00000065113,10090.ENSMUSP00000069539,10090.ENSMUSP00000075953,10090.ENSMUSP00000104533…	Nol3,Sept4,Akap1,Uqcrb,Samm50,Decr1,Ndufaf4,Scp2,Bcat2,Abcb7,Tsfm,Ttc19,Suclg1,Cpt1c,Ndufa3,Acsl6,Oxr1,Hccs,Ank2,Dnm1l
UniProt Keywords	KW-0007	Acetylation	67	3080	0.45	1.08	5.68e-14	10090.ENSMUSP00000001780,10090.ENSMUSP00000001845,10090.ENSMUSP00000004955,10090.ENSMUSP00000005185,10090.ENSMUSP00000005860,10090.ENSMUSP00000007042,10090.ENSMUSP00000008537,10090.ENSMUSP00000012028,10090.ENSMUSP00000017629,10090.ENSMUSP00000020298,10090.ENSMUSP00000021297,10090.ENSMUSP00000021806,10090.ENSMUSP00000021993,10090.ENSMUSP00000022380,10090.ENSMUSP00000022638,10090.ENSMUSP00000022639…	Akt1,Capns1,Prpsap2,Cstb,Pvalb,Ik,Carhsp1,Gltp,Top2b,Pcbd1,Lsm12,Tpmt,Uqcrb,Psmc6,Nefm,Nefl,Gpt,Hspa5,Car2,Decr1,Scp2,Ptms,Smg1,Bcat2,Brcc3,Abcb7,Csk,Prkar2a,Myo1d,Rps29,AW549877,Map2k4,Ina,Mbp,Ncoa5,Smarcal1,Nup133,Hectd3,Gstz1,Poldip3,Arhgdia,Suclg1,Zzef1,Csnk1g3,Sirt2,Ndufa3,Pdia4,Rnpep,Prpf4b,Lrrc8a,Dstn,Srsf5,Hnrnpa3,Tmsb4x,Hnrnph2,Rab7,Tpm1,Asns,Sf1,Ptbp1,Iqgap1,Anp32e,Ddc,Nap1l4,Picalm,Dnm…
UniProt Keywords	KW-0488	Methylation	22	934	0.49	0.6	0.00048	10090.ENSMUSP00000022638,10090.ENSMUSP00000022639,10090.ENSMUSP00000023007,10090.ENSMUSP00000023071,10090.ENSMUSP00000028222,10090.ENSMUSP00000028509,10090.ENSMUSP00000038352,10090.ENSMUSP00000041282,10090.ENSMUSP00000046185,10090.ENSMUSP00000048084,10090.ENSMUSP00000054548,10090.ENSMUSP00000077946,10090.ENSMUSP00000097113,10090.ENSMUSP00000097768,10090.ENSMUSP00000099409,10090.ENSMUSP00000099815…	Nefm,Nefl,Adcy8,Samm50,Hspa5,Gorasp2,Rps29,Map2k4,Mbp,Nup133,Poldip3,Ampd2,Hcn2,Golga2,Cnp,Pkp4,Hnrnpa3,Hnrnph2,Atrx,Rab7,Qk,Rab18
WikiPathways	WP310	mRNA processing	13	439	0.59	0.46	0.0086	10090.ENSMUSP00000018572,10090.ENSMUSP00000038352,10090.ENSMUSP00000054548,10090.ENSMUSP00000076564,10090.ENSMUSP00000077019,10090.ENSMUSP00000102737,10090.ENSMUSP00000105980,10090.ENSMUSP00000106336,10090.ENSMUSP00000107595,10090.ENSMUSP00000108828,10090.ENSMUSP00000126192,10090.ENSMUSP00000138399,10090.ENSMUSP00000156511	Akap1,Rps29,Poldip3,Rnpep,Prpf4b,Elavl2,Srsf5,Srp54b,Hnrnpa3,Hnrnph2,Ptbp1,Hnrnpr,Qk

## Sheet: Table S7
#category	term ID	term description	observed gene count	background gene count	strength	signal	false discovery rate	matching proteins in your network (IDs)	matching proteins in your network (labels)
COMPARTMENTS	GOCC:0005739	Mitochondrion	14	1268	0.57	0.38	0.0208	10090.ENSMUSP00000021078,10090.ENSMUSP00000030851,10090.ENSMUSP00000034270,10090.ENSMUSP00000054858,10090.ENSMUSP00000066990,10090.ENSMUSP00000088456,10090.ENSMUSP00000090673,10090.ENSMUSP00000103438,10090.ENSMUSP00000105754,10090.ENSMUSP00000107914,10090.ENSMUSP00000113051,10090.ENSMUSP00000118918,10090.ENSMUSP00000130532,10090.ENSMUSP00000135831	Fdxr,Tomm7,Map1lc3b,Isca1,Mrps21,Dap3,Sco1,Tomm5,Slc25a42,Gmppb,Hagh,Ndufb2,Ndufaf2,Atpaf1
COMPARTMENTS	GOCC:0005622	Intracellular	53	10948	0.21	0.36	0.00036	10090.ENSMUSP00000002808,10090.ENSMUSP00000003038,10090.ENSMUSP00000003450,10090.ENSMUSP00000003971,10090.ENSMUSP00000005583,10090.ENSMUSP00000005923,10090.ENSMUSP00000014421,10090.ENSMUSP00000021078,10090.ENSMUSP00000021082,10090.ENSMUSP00000023572,10090.ENSMUSP00000025695,10090.ENSMUSP00000026698,10090.ENSMUSP00000029060,10090.ENSMUSP00000029382,10090.ENSMUSP00000029639,10090.ENSMUSP00000030851…	Prkra,Ap2a2,Ddx23,Lin7b,Pafah1b3,Psmb4,Ankrd17,Fdxr,Nt5c,Cxadr,Ppp2r5b,Podxl,Atp9a,Ppid,Snx7,Tomm7,Npy,Vbp1,Scrg1,Map1lc3b,Ggact,Map3k7,Blvrb,Bzw1,Isca1,Mrps21,Erlin1,Entpd5,H2ac21,Pex19,Sypl,Bloc1s2,Aak1,Selenbp1,Dap3,Sco1,Stmn3,Tomm5,Skp1a,Slc25a42,Celf1,Gmppb,Cops7a,Chmp3,Hagh,Srsf3,Ndufb2,Srrm1,Ndufaf2,Atpaf1,Syngap1,Tbl1xr1,Nup93
COMPARTMENTS	GOCC:0005737	Cytoplasm	38	7282	0.24	0.28	0.0208	10090.ENSMUSP00000003038,10090.ENSMUSP00000003971,10090.ENSMUSP00000005583,10090.ENSMUSP00000005923,10090.ENSMUSP00000021078,10090.ENSMUSP00000021082,10090.ENSMUSP00000023572,10090.ENSMUSP00000029060,10090.ENSMUSP00000029382,10090.ENSMUSP00000029639,10090.ENSMUSP00000030851,10090.ENSMUSP00000031843,10090.ENSMUSP00000033540,10090.ENSMUSP00000034023,10090.ENSMUSP00000034270,10090.ENSMUSP00000040307…	Ap2a2,Lin7b,Pafah1b3,Psmb4,Fdxr,Nt5c,Cxadr,Atp9a,Ppid,Snx7,Tomm7,Npy,Vbp1,Scrg1,Map1lc3b,Map3k7,Blvrb,Isca1,Mrps21,Erlin1,Entpd5,Pex19,Sypl,Bloc1s2,Aak1,Dap3,Sco1,Stmn3,Tomm5,Skp1a,Slc25a42,Celf1,Gmppb,Chmp3,Hagh,Ndufb2,Ndufaf2,Atpaf1
COMPARTMENTS	GOCC:0043227	Membrane-bounded organelle	41	8117	0.23	0.28	0.0208	10090.ENSMUSP00000003038,10090.ENSMUSP00000003450,10090.ENSMUSP00000003971,10090.ENSMUSP00000014421,10090.ENSMUSP00000021078,10090.ENSMUSP00000023572,10090.ENSMUSP00000026698,10090.ENSMUSP00000029060,10090.ENSMUSP00000029639,10090.ENSMUSP00000030851,10090.ENSMUSP00000031843,10090.ENSMUSP00000033540,10090.ENSMUSP00000034023,10090.ENSMUSP00000034270,10090.ENSMUSP00000040307,10090.ENSMUSP00000054858…	Ap2a2,Ddx23,Lin7b,Ankrd17,Fdxr,Cxadr,Podxl,Atp9a,Snx7,Tomm7,Npy,Vbp1,Scrg1,Map1lc3b,Map3k7,Isca1,Mrps21,Erlin1,Entpd5,H2ac21,Pex19,Sypl,Aak1,Selenbp1,Dap3,Sco1,Tomm5,Skp1a,Slc25a42,Celf1,Gmppb,Cops7a,Chmp3,Hagh,Srsf3,Ndufb2,Srrm1,Ndufaf2,Atpaf1,Tbl1xr1,Nup93
COMPARTMENTS	GOCC:0043229	Intracellular organelle	43	8917	0.21	0.27	0.0208	10090.ENSMUSP00000003038,10090.ENSMUSP00000003450,10090.ENSMUSP00000003971,10090.ENSMUSP00000014421,10090.ENSMUSP00000021078,10090.ENSMUSP00000023572,10090.ENSMUSP00000026698,10090.ENSMUSP00000029060,10090.ENSMUSP00000029639,10090.ENSMUSP00000030851,10090.ENSMUSP00000031843,10090.ENSMUSP00000033540,10090.ENSMUSP00000034023,10090.ENSMUSP00000034270,10090.ENSMUSP00000037278,10090.ENSMUSP00000040307…	Ap2a2,Ddx23,Lin7b,Ankrd17,Fdxr,Cxadr,Podxl,Atp9a,Snx7,Tomm7,Npy,Vbp1,Scrg1,Map1lc3b,Ggact,Map3k7,Isca1,Mrps21,Erlin1,Entpd5,H2ac21,Pex19,Sypl,Bloc1s2,Aak1,Selenbp1,Dap3,Sco1,Tomm5,Skp1a,Slc25a42,Celf1,Gmppb,Cops7a,Chmp3,Hagh,Srsf3,Ndufb2,Srrm1,Ndufaf2,Atpaf1,Tbl1xr1,Nup93
COMPARTMENTS	GOCC:0043226	Organelle	44	9352	0.2	0.27	0.0208	10090.ENSMUSP00000003038,10090.ENSMUSP00000003450,10090.ENSMUSP00000003971,10090.ENSMUSP00000014421,10090.ENSMUSP00000021078,10090.ENSMUSP00000023572,10090.ENSMUSP00000026698,10090.ENSMUSP00000029060,10090.ENSMUSP00000029639,10090.ENSMUSP00000030851,10090.ENSMUSP00000031843,10090.ENSMUSP00000033540,10090.ENSMUSP00000034023,10090.ENSMUSP00000034270,10090.ENSMUSP00000037278,10090.ENSMUSP00000040307…	Ap2a2,Ddx23,Lin7b,Ankrd17,Fdxr,Cxadr,Podxl,Atp9a,Snx7,Tomm7,Npy,Vbp1,Scrg1,Map1lc3b,Ggact,Map3k7,Isca1,Mrps21,Erlin1,Entpd5,H2ac21,Pex19,Sypl,Bloc1s2,Aak1,Selenbp1,Dap3,Sco1,Tomm5,Skp1a,Slc25a42,Celf1,Gmppb,Cops7a,Chmp3,Hagh,Srsf3,Ndufb2,Srrm1,Ndufaf2,Atpaf1,Syngap1,Tbl1xr1,Nup93
COMPARTMENTS	GOCC:0043231	Intracellular membrane-bounded organelle	37	7393	0.23	0.25	0.0371	10090.ENSMUSP00000003038,10090.ENSMUSP00000003450,10090.ENSMUSP00000014421,10090.ENSMUSP00000021078,10090.ENSMUSP00000023572,10090.ENSMUSP00000029060,10090.ENSMUSP00000030851,10090.ENSMUSP00000031843,10090.ENSMUSP00000033540,10090.ENSMUSP00000034023,10090.ENSMUSP00000034270,10090.ENSMUSP00000040307,10090.ENSMUSP00000054858,10090.ENSMUSP00000066990,10090.ENSMUSP00000071618,10090.ENSMUSP00000071939…	Ap2a2,Ddx23,Ankrd17,Fdxr,Cxadr,Atp9a,Tomm7,Npy,Vbp1,Scrg1,Map1lc3b,Map3k7,Isca1,Mrps21,Erlin1,Entpd5,H2ac21,Pex19,Sypl,Selenbp1,Dap3,Sco1,Tomm5,Skp1a,Slc25a42,Celf1,Gmppb,Cops7a,Chmp3,Hagh,Srsf3,Ndufb2,Srrm1,Ndufaf2,Atpaf1,Tbl1xr1,Nup93
GO Component	GO:0005739	Mitochondrion	18	1956	0.49	0.44	0.0047	10090.ENSMUSP00000005923,10090.ENSMUSP00000021078,10090.ENSMUSP00000021082,10090.ENSMUSP00000029382,10090.ENSMUSP00000030851,10090.ENSMUSP00000034270,10090.ENSMUSP00000054858,10090.ENSMUSP00000066990,10090.ENSMUSP00000078042,10090.ENSMUSP00000088456,10090.ENSMUSP00000090673,10090.ENSMUSP00000103438,10090.ENSMUSP00000105754,10090.ENSMUSP00000107914,10090.ENSMUSP00000113051,10090.ENSMUSP00000118918…	Psmb4,Fdxr,Nt5c,Ppid,Tomm7,Map1lc3b,Isca1,Mrps21,Bloc1s2,Dap3,Sco1,Tomm5,Slc25a42,Gmppb,Hagh,Ndufb2,Ndufaf2,Atpaf1
GO Component	GO:0043231	Intracellular membrane-bounded organelle	55	11954	0.19	0.34	0.0007	10090.ENSMUSP00000001148,10090.ENSMUSP00000002808,10090.ENSMUSP00000003038,10090.ENSMUSP00000003450,10090.ENSMUSP00000003971,10090.ENSMUSP00000005923,10090.ENSMUSP00000014421,10090.ENSMUSP00000019231,10090.ENSMUSP00000021078,10090.ENSMUSP00000021082,10090.ENSMUSP00000023572,10090.ENSMUSP00000025695,10090.ENSMUSP00000026698,10090.ENSMUSP00000029060,10090.ENSMUSP00000029382,10090.ENSMUSP00000029639…	Pcbp3,Prkra,Ap2a2,Ddx23,Lin7b,Psmb4,Ankrd17,Atp6ap1,Fdxr,Nt5c,Cxadr,Ppp2r5b,Podxl,Atp9a,Ppid,Snx7,Tomm7,Npy,Vbp1,Scrg1,Map1lc3b,Map3k7,Blvrb,Isca1,Mrps21,Lysmd1,Snx32,Erlin1,Entpd5,H2ac21,Pex19,Sypl,Bloc1s2,Aak1,Selenbp1,Dap3,Sco1,Stmn3,Tomm5,Skp1a,Slc25a42,Celf1,Gmppb,Cops7a,Tceal3,Chmp3,Hagh,Srsf3,Ndufb2,Srrm1,Ndufaf2,Atpaf1,Tbl1xr1,Nup93,Ncoa7
GO Component	GO:0043229	Intracellular organelle	56	13119	0.16	0.3	0.0023	10090.ENSMUSP00000001148,10090.ENSMUSP00000002808,10090.ENSMUSP00000003038,10090.ENSMUSP00000003450,10090.ENSMUSP00000003971,10090.ENSMUSP00000005923,10090.ENSMUSP00000014421,10090.ENSMUSP00000019231,10090.ENSMUSP00000021078,10090.ENSMUSP00000021082,10090.ENSMUSP00000023572,10090.ENSMUSP00000025695,10090.ENSMUSP00000026698,10090.ENSMUSP00000029060,10090.ENSMUSP00000029382,10090.ENSMUSP00000029639…	Pcbp3,Prkra,Ap2a2,Ddx23,Lin7b,Psmb4,Ankrd17,Atp6ap1,Fdxr,Nt5c,Cxadr,Ppp2r5b,Podxl,Atp9a,Ppid,Snx7,Tomm7,Npy,Vbp1,Scrg1,Map1lc3b,Map3k7,Blvrb,Isca1,Mrps21,Lysmd1,Snx32,Erlin1,Entpd5,H2ac21,Pex19,Sypl,Bloc1s2,Aak1,Selenbp1,Dap3,Sco1,Stmn3,Tomm5,Skp1a,Slc25a42,Celf1,Gmppb,Cops7a,Tceal3,Chmp3,Hagh,Srsf3,Ndufb2,Srrm1,Ndufaf2,Atpaf1,Syngap1,Tbl1xr1,Nup93,Ncoa7
GO Component	GO:0005622	Intracellular anatomical structure	60	14759	0.14	0.3	0.0019	10090.ENSMUSP00000001148,10090.ENSMUSP00000002808,10090.ENSMUSP00000003038,10090.ENSMUSP00000003450,10090.ENSMUSP00000003971,10090.ENSMUSP00000005583,10090.ENSMUSP00000005923,10090.ENSMUSP00000014421,10090.ENSMUSP00000019231,10090.ENSMUSP00000021078,10090.ENSMUSP00000021082,10090.ENSMUSP00000023572,10090.ENSMUSP00000025695,10090.ENSMUSP00000026698,10090.ENSMUSP00000029060,10090.ENSMUSP00000029382…	Pcbp3,Prkra,Ap2a2,Ddx23,Lin7b,Pafah1b3,Psmb4,Ankrd17,Atp6ap1,Fdxr,Nt5c,Cxadr,Ppp2r5b,Podxl,Atp9a,Ppid,Snx7,Tomm7,Npy,Vbp1,Scrg1,Map1lc3b,Ggact,Map3k7,Blvrb,Bzw1,Stxbp6,Isca1,Mrps21,Lysmd1,Snx32,Erlin1,Entpd5,H2ac21,Pex19,Sypl,Bloc1s2,Aak1,Selenbp1,Dap3,Sco1,Stmn3,Tomm5,Skp1a,Slc25a42,Celf1,Gmppb,Cops7a,Tceal3,Chmp3,Hagh,Srsf3,Ndufb2,Srrm1,Ndufaf2,Atpaf1,Syngap1,Tbl1xr1,Nup93,Ncoa7
GO Component	GO:0005737	Cytoplasm	51	11788	0.16	0.27	0.0111	10090.ENSMUSP00000001148,10090.ENSMUSP00000002808,10090.ENSMUSP00000003038,10090.ENSMUSP00000003971,10090.ENSMUSP00000005583,10090.ENSMUSP00000005923,10090.ENSMUSP00000014421,10090.ENSMUSP00000019231,10090.ENSMUSP00000021078,10090.ENSMUSP00000021082,10090.ENSMUSP00000023572,10090.ENSMUSP00000025695,10090.ENSMUSP00000026698,10090.ENSMUSP00000029060,10090.ENSMUSP00000029382,10090.ENSMUSP00000029639…	Pcbp3,Prkra,Ap2a2,Lin7b,Pafah1b3,Psmb4,Ankrd17,Atp6ap1,Fdxr,Nt5c,Cxadr,Ppp2r5b,Podxl,Atp9a,Ppid,Snx7,Tomm7,Npy,Vbp1,Scrg1,Map1lc3b,Ggact,Map3k7,Blvrb,Bzw1,Stxbp6,Isca1,Mrps21,Snx32,Erlin1,Entpd5,Pex19,Sypl,Bloc1s2,Aak1,Selenbp1,Dap3,Sco1,Stmn3,Tomm5,Skp1a,Slc25a42,Celf1,Gmppb,Cops7a,Chmp3,Hagh,Srsf3,Ndufb2,Ndufaf2,Atpaf1
GO Process	GO:0007005	Mitochondrion organization	11	481	0.89	0.63	0.0031	10090.ENSMUSP00000023572,10090.ENSMUSP00000029639,10090.ENSMUSP00000030851,10090.ENSMUSP00000034270,10090.ENSMUSP00000078042,10090.ENSMUSP00000088456,10090.ENSMUSP00000090673,10090.ENSMUSP00000103438,10090.ENSMUSP00000118918,10090.ENSMUSP00000130532,10090.ENSMUSP00000135831	Cxadr,Snx7,Tomm7,Map1lc3b,Bloc1s2,Dap3,Sco1,Tomm5,Ndufb2,Ndufaf2,Atpaf1
Reactome	MMU-9711123	Cellular response to chemical stress	6	159	1.1	0.52	0.016	10090.ENSMUSP00000005923,10090.ENSMUSP00000034270,10090.ENSMUSP00000043092,10090.ENSMUSP00000090673,10090.ENSMUSP00000104700,10090.ENSMUSP00000142184	Psmb4,Map1lc3b,Blvrb,Sco1,Skp1a,Tbl1xr1
Reactome	MMU-5205685	PINK1-PRKN Mediated Mitophagy	3	22	1.66	0.43	0.0459	10090.ENSMUSP00000030851,10090.ENSMUSP00000034270,10090.ENSMUSP00000103438	Tomm7,Map1lc3b,Tomm5
TISSUES	BTO:0000142	Brain	23	2575	0.48	0.48	0.0015	10090.ENSMUSP00000001148,10090.ENSMUSP00000003038,10090.ENSMUSP00000003971,10090.ENSMUSP00000019231,10090.ENSMUSP00000025695,10090.ENSMUSP00000029060,10090.ENSMUSP00000031843,10090.ENSMUSP00000034270,10090.ENSMUSP00000051935,10090.ENSMUSP00000052639,10090.ENSMUSP00000057725,10090.ENSMUSP00000077091,10090.ENSMUSP00000086948,10090.ENSMUSP00000088456,10090.ENSMUSP00000099334,10090.ENSMUSP00000104700…	Pcbp3,Ap2a2,Lin7b,Atp6ap1,Ppp2r5b,Atp9a,Npy,Map1lc3b,Bzw1,Stxbp6,Rtn4rl2,Haghl,Aak1,Dap3,Stmn3,Skp1a,Celf1,Gmppb,Chmp3,Ndufb2,Ly6h,Srrm1,Syngap1
TISSUES	BTO:0000484	Frontal lobe	4	86	1.19	0.42	0.044	10090.ENSMUSP00000031843,10090.ENSMUSP00000088456,10090.ENSMUSP00000104700,10090.ENSMUSP00000107079	Npy,Dap3,Skp1a,Celf1
TISSUES	BTO:0001488	Endocrine gland	26	4315	0.31	0.27	0.044	10090.ENSMUSP00000001148,10090.ENSMUSP00000005923,10090.ENSMUSP00000014421,10090.ENSMUSP00000019231,10090.ENSMUSP00000021078,10090.ENSMUSP00000023572,10090.ENSMUSP00000031843,10090.ENSMUSP00000040307,10090.ENSMUSP00000051935,10090.ENSMUSP00000066990,10090.ENSMUSP00000071618,10090.ENSMUSP00000071939,10090.ENSMUSP00000075289,10090.ENSMUSP00000075990,10090.ENSMUSP00000078042,10090.ENSMUSP00000086948…	Pcbp3,Psmb4,Ankrd17,Atp6ap1,Fdxr,Cxadr,Npy,Map3k7,Bzw1,Mrps21,Erlin1,Entpd5,Pex19,Sypl,Bloc1s2,Aak1,Selenbp1,Dap3,Skp1a,Celf1,Gmppb,Hagh,Adcy9,Ndufb2,Srrm1,Tbl1xr1
TISSUES	BTO:0001489	Whole body	42	8947	0.2	0.24	0.044	10090.ENSMUSP00000001148,10090.ENSMUSP00000003038,10090.ENSMUSP00000003971,10090.ENSMUSP00000005923,10090.ENSMUSP00000014421,10090.ENSMUSP00000019231,10090.ENSMUSP00000021078,10090.ENSMUSP00000023572,10090.ENSMUSP00000025695,10090.ENSMUSP00000026698,10090.ENSMUSP00000029060,10090.ENSMUSP00000029382,10090.ENSMUSP00000031843,10090.ENSMUSP00000034270,10090.ENSMUSP00000040307,10090.ENSMUSP00000051935…	Pcbp3,Ap2a2,Lin7b,Psmb4,Ankrd17,Atp6ap1,Fdxr,Cxadr,Ppp2r5b,Podxl,Atp9a,Ppid,Npy,Map1lc3b,Map3k7,Bzw1,Stxbp6,Rtn4rl2,Mrps21,Erlin1,Entpd5,Pex19,Sypl,Haghl,Bloc1s2,Aak1,Selenbp1,Dap3,Stmn3,Skp1a,Celf1,Gmppb,Chmp3,Hagh,Adcy9,Ndufb2,Ly6h,Srrm1,Atpaf1,Syngap1,Tbl1xr1,Nup93
UniProt Keywords	KW-0653	Protein transport	10	591	0.75	0.53	0.0056	10090.ENSMUSP00000003038,10090.ENSMUSP00000003971,10090.ENSMUSP00000029382,10090.ENSMUSP00000029639,10090.ENSMUSP00000030851,10090.ENSMUSP00000070915,10090.ENSMUSP00000088349,10090.ENSMUSP00000103438,10090.ENSMUSP00000109815,10090.ENSMUSP00000148700	Ap2a2,Lin7b,Ppid,Snx7,Tomm7,Snx32,Selenbp1,Tomm5,Chmp3,Nup93
UniProt Keywords	KW-0809	Transit peptide	8	531	0.7	0.4	0.0254	10090.ENSMUSP00000021078,10090.ENSMUSP00000054858,10090.ENSMUSP00000088456,10090.ENSMUSP00000090673,10090.ENSMUSP00000113051,10090.ENSMUSP00000118918,10090.ENSMUSP00000130532,10090.ENSMUSP00000135831	Fdxr,Isca1,Dap3,Sco1,Hagh,Ndufb2,Ndufaf2,Atpaf1
UniProt Keywords	KW-0007	Acetylation	23	3080	0.4	0.39	0.0056	10090.ENSMUSP00000005583,10090.ENSMUSP00000005923,10090.ENSMUSP00000014421,10090.ENSMUSP00000029060,10090.ENSMUSP00000029382,10090.ENSMUSP00000033540,10090.ENSMUSP00000051935,10090.ENSMUSP00000052639,10090.ENSMUSP00000071618,10090.ENSMUSP00000072858,10090.ENSMUSP00000075289,10090.ENSMUSP00000078042,10090.ENSMUSP00000086948,10090.ENSMUSP00000088349,10090.ENSMUSP00000088456,10090.ENSMUSP00000103438…	Pafah1b3,Psmb4,Ankrd17,Atp9a,Ppid,Vbp1,Bzw1,Stxbp6,Erlin1,H2ac21,Pex19,Bloc1s2,Aak1,Selenbp1,Dap3,Tomm5,Celf1,Cops7a,Hagh,Srsf3,Srrm1,Tbl1xr1,Ncoa7
UniProt Keywords	KW-0496	Mitochondrion	12	1131	0.55	0.38	0.0214	10090.ENSMUSP00000021078,10090.ENSMUSP00000030851,10090.ENSMUSP00000054858,10090.ENSMUSP00000066990,10090.ENSMUSP00000088456,10090.ENSMUSP00000090673,10090.ENSMUSP00000103438,10090.ENSMUSP00000105754,10090.ENSMUSP00000113051,10090.ENSMUSP00000118918,10090.ENSMUSP00000130532,10090.ENSMUSP00000135831	Fdxr,Tomm7,Isca1,Mrps21,Dap3,Sco1,Tomm5,Slc25a42,Hagh,Ndufb2,Ndufaf2,Atpaf1
UniProt Keywords	KW-0813	Transport	15	1910	0.42	0.29	0.0449	10090.ENSMUSP00000003038,10090.ENSMUSP00000003971,10090.ENSMUSP00000019231,10090.ENSMUSP00000021078,10090.ENSMUSP00000029382,10090.ENSMUSP00000029639,10090.ENSMUSP00000030851,10090.ENSMUSP00000070915,10090.ENSMUSP00000088349,10090.ENSMUSP00000103438,10090.ENSMUSP00000105754,10090.ENSMUSP00000109815,10090.ENSMUSP00000117045,10090.ENSMUSP00000118918,10090.ENSMUSP00000148700	Ap2a2,Lin7b,Atp6ap1,Fdxr,Ppid,Snx7,Tomm7,Snx32,Selenbp1,Tomm5,Slc25a42,Chmp3,Srsf3,Ndufb2,Nup93

## Sheet: Table S8
#category	term ID	term description	observed gene count	background gene count	strength	signal	false discovery rate	matching proteins in your network (IDs)	matching proteins in your network (labels)
COMPARTMENTS	GOCC:0097268	Cytoophidium	2	3	2.04	0.37	0.0496	10090.ENSMUSP00000030381,10090.ENSMUSP00000033727	Ctps,Ctps2
COMPARTMENTS	GOCC:0017101	aminoacyl-tRNA synthetase multienzyme complex	4	13	1.7	0.8	0.0013	10090.ENSMUSP00000018992,10090.ENSMUSP00000027602,10090.ENSMUSP00000031613,10090.ENSMUSP00000080854	Rars,Dars,Aimp2,Rpl5
COMPARTMENTS	GOCC:0031967	Organelle envelope	17	851	0.52	0.48	0.0044	10090.ENSMUSP00000001884,10090.ENSMUSP00000003622,10090.ENSMUSP00000003907,10090.ENSMUSP00000011492,10090.ENSMUSP00000014370,10090.ENSMUSP00000024078,10090.ENSMUSP00000029053,10090.ENSMUSP00000032440,10090.ENSMUSP00000035325,10090.ENSMUSP00000043061,10090.ENSMUSP00000052607,10090.ENSMUSP00000056643,10090.ENSMUSP00000080614,10090.ENSMUSP00000100911,10090.ENSMUSP00000105445,10090.ENSMUSP00000105563…	Clpb,Slc25a1,Gcdh,Acad9,Cacybp,March5,Ptpn1,Sec13,Ndufaf5,Mpst,Wdfy3,Pgrmc2,Timm50,Osbpl8,Bcl2l1,Clmn,Ptpmt1
COMPARTMENTS	GOCC:0005739	Mitochondrion	22	1268	0.45	0.48	0.0031	10090.ENSMUSP00000001884,10090.ENSMUSP00000003622,10090.ENSMUSP00000003907,10090.ENSMUSP00000011492,10090.ENSMUSP00000015481,10090.ENSMUSP00000021239,10090.ENSMUSP00000024078,10090.ENSMUSP00000029053,10090.ENSMUSP00000033098,10090.ENSMUSP00000035325,10090.ENSMUSP00000043061,10090.ENSMUSP00000046639,10090.ENSMUSP00000071636,10090.ENSMUSP00000080614,10090.ENSMUSP00000090727,10090.ENSMUSP00000099710…	Clpb,Slc25a1,Gcdh,Acad9,Endog,Lrrc59,March5,Ptpn1,Bcat2,Ndufaf5,Mpst,Pdpr,Prdx6,Timm50,Rab4b,Akap10,Pdp1,Bcl2l1,Mrps17,Prdx1,Cryab,Ptpmt1
COMPARTMENTS	GOCC:0005829	Cytosol	34	2014	0.44	0.69	2.1e-05	10090.ENSMUSP00000001452,10090.ENSMUSP00000001884,10090.ENSMUSP00000005164,10090.ENSMUSP00000015481,10090.ENSMUSP00000018992,10090.ENSMUSP00000020608,10090.ENSMUSP00000023873,10090.ENSMUSP00000026135,10090.ENSMUSP00000026292,10090.ENSMUSP00000026671,10090.ENSMUSP00000027444,10090.ENSMUSP00000027602,10090.ENSMUSP00000029053,10090.ENSMUSP00000029078,10090.ENSMUSP00000032440,10090.ENSMUSP00000034754…	Cct3,Clpb,Prkacb,Endog,Rars,Ppp2ca,Prmt5,Aspscr1,Huwe1,Rptor,Pde6d,Dars,Ptpn1,Car2,Sec13,Bnip2,Dpp8,Prex1,Mpst,Rpl22l1,Wdfy3,Prkaa1,Prdx6,Upf1,Rpl5,Rplp2,Dock1,Rpl10,Bcl2l1,Camkk2,Prdx1,Arfip1,Gbe1,Cryab
COMPARTMENTS	GOCC:0031090	Organelle membrane	26	1929	0.35	0.35	0.0161	10090.ENSMUSP00000003622,10090.ENSMUSP00000003907,10090.ENSMUSP00000006217,10090.ENSMUSP00000011492,10090.ENSMUSP00000021471,10090.ENSMUSP00000022378,10090.ENSMUSP00000024078,10090.ENSMUSP00000026135,10090.ENSMUSP00000029053,10090.ENSMUSP00000032440,10090.ENSMUSP00000035325,10090.ENSMUSP00000036962,10090.ENSMUSP00000043061,10090.ENSMUSP00000052607,10090.ENSMUSP00000052904,10090.ENSMUSP00000060026…	Slc25a1,Gcdh,Snf8,Acad9,Tmx1,Ero1l,March5,Aspscr1,Ptpn1,Sec13,Ndufaf5,Clstn1,Mpst,Wdfy3,Epm2aip1,Selenon,Ttyh1,Timm50,Synrg,Rab4b,Svip,Bcl2l1,Gripap1,Aftph,Arfip1,Ptpmt1
COMPARTMENTS	GOCC:0005737	Cytoplasm	88	7282	0.3	0.76	3.01e-11	10090.ENSMUSP00000000384,10090.ENSMUSP00000001452,10090.ENSMUSP00000001884,10090.ENSMUSP00000003622,10090.ENSMUSP00000003907,10090.ENSMUSP00000004910,10090.ENSMUSP00000005164,10090.ENSMUSP00000006217,10090.ENSMUSP00000007255,10090.ENSMUSP00000011492,10090.ENSMUSP00000014370,10090.ENSMUSP00000015358,10090.ENSMUSP00000015481,10090.ENSMUSP00000018992,10090.ENSMUSP00000020608,10090.ENSMUSP00000021239…	Trappc10,Cct3,Clpb,Slc25a1,Gcdh,Eif2b2,Prkacb,Snf8,Ddah2,Acad9,Cacybp,Mtmr1,Endog,Rars,Ppp2ca,Lrrc59,Tmx1,Ero1l,Washc5,Prmt5,March5,Etf1,Eif3a,Fam45a,Aspscr1,Huwe1,Rptor,Pde6d,Dars,Tsn,Arl8a,Ptpn1,Car2,Pum1,Sec13,Bcat2,Rp2,Bnip2,Dpp8,Atp1b3,Ndufaf5,Gga1,Clstn1,Prex1,Brk1,Mpst,Rpl22l1,Pdpr,Ccny,Wdfy3,Epm2aip1,Selenon,Prkaa1,Rgs14,Gnpda1,Prdx6,Upf1,Serpinb1a,Ttyh1,Timm50,Rpl5,Rplp2,Dock1,Numa1,Rpl1…
COMPARTMENTS	GOCC:0012505	Endomembrane system	31	2671	0.28	0.28	0.0438	10090.ENSMUSP00000000384,10090.ENSMUSP00000006217,10090.ENSMUSP00000014370,10090.ENSMUSP00000021471,10090.ENSMUSP00000022378,10090.ENSMUSP00000022976,10090.ENSMUSP00000024078,10090.ENSMUSP00000025957,10090.ENSMUSP00000029053,10090.ENSMUSP00000032440,10090.ENSMUSP00000033372,10090.ENSMUSP00000035992,10090.ENSMUSP00000036962,10090.ENSMUSP00000052607,10090.ENSMUSP00000052904,10090.ENSMUSP00000056643…	Trappc10,Snf8,Cacybp,Tmx1,Ero1l,Washc5,March5,Fam45a,Ptpn1,Sec13,Rp2,Gga1,Clstn1,Wdfy3,Epm2aip1,Pgrmc2,Selenon,Ttyh1,Rpl10,Synrg,Rab4b,Svip,Osbpl8,Bcl2l1,Clmn,Gripap1,Arl1,Rgs20,Aftph,Arfip1,Agrn
COMPARTMENTS	GOCC:0032991	Protein-containing complex	55	5305	0.23	0.39	0.0031	10090.ENSMUSP00000000384,10090.ENSMUSP00000001452,10090.ENSMUSP00000001884,10090.ENSMUSP00000004910,10090.ENSMUSP00000005164,10090.ENSMUSP00000005532,10090.ENSMUSP00000006217,10090.ENSMUSP00000007255,10090.ENSMUSP00000014370,10090.ENSMUSP00000016088,10090.ENSMUSP00000018992,10090.ENSMUSP00000020608,10090.ENSMUSP00000021063,10090.ENSMUSP00000022976,10090.ENSMUSP00000023873,10090.ENSMUSP00000025218…	Trappc10,Cct3,Clpb,Eif2b2,Prkacb,Nid1,Snf8,Ddah2,Cacybp,Castor2,Rars,Ppp2ca,Psmd12,Washc5,Prmt5,Etf1,Dctn4,Eif3a,Rptor,Pramel7,Dars,Tsn,Ptpn1,Ptbp2,Polr2b,Aimp2,Sec13,Bcat2,Atp1b3,Kcna4,Brk1,Ccny,Wdfy3,Prkaa1,Upf1,Serpinb1a,Ttyh1,Timm50,Rpl5,Dock1,Numa1,Rpl10,Synrg,Nrbf2,Zwint,Bcl2l1,Clmn,Mrps17,Sf1,Aftph,Kcnq2,Eif4a1,Gbe1,Col6a3,Nlgn1
COMPARTMENTS	GOCC:0005622	Intracellular	109	10948	0.21	0.65	3.15e-11	10090.ENSMUSP00000000384,10090.ENSMUSP00000001452,10090.ENSMUSP00000001884,10090.ENSMUSP00000003622,10090.ENSMUSP00000003907,10090.ENSMUSP00000004910,10090.ENSMUSP00000005164,10090.ENSMUSP00000006217,10090.ENSMUSP00000007255,10090.ENSMUSP00000011492,10090.ENSMUSP00000014370,10090.ENSMUSP00000015358,10090.ENSMUSP00000015481,10090.ENSMUSP00000018992,10090.ENSMUSP00000020608,10090.ENSMUSP00000021063…	Trappc10,Cct3,Clpb,Slc25a1,Gcdh,Eif2b2,Prkacb,Snf8,Ddah2,Acad9,Cacybp,Mtmr1,Endog,Rars,Ppp2ca,Psmd12,Lrrc59,Tmx1,Ero1l,Washc5,Ppp1r1a,Prmt5,March5,Etf1,Prrc2a,Dctn4,Eif3a,Fam45a,Aspscr1,Huwe1,Sbds,Rptor,Pramel7,Pde6d,Dars,Tsn,Arl8a,Ptpn1,Car2,Ptbp2,Pum1,Sh3bgrl3,Abcf2,Polr2b,Aimp2,Sec13,Bcat2,Rp2,Bnip2,Dpp8,Atp1b3,Ndufaf5,Akap12,Gga1,Clstn1,Prex1,Kcna4,Brk1,Mpst,Rpl22l1,Gng12,Pdpr,Ccny,Wdfy3,Epm2…
COMPARTMENTS	GOCC:0043231	Intracellular membrane-bounded organelle	68	7393	0.18	0.35	0.0059	10090.ENSMUSP00000000384,10090.ENSMUSP00000001884,10090.ENSMUSP00000003622,10090.ENSMUSP00000003907,10090.ENSMUSP00000005164,10090.ENSMUSP00000011492,10090.ENSMUSP00000014370,10090.ENSMUSP00000015481,10090.ENSMUSP00000018992,10090.ENSMUSP00000021063,10090.ENSMUSP00000021239,10090.ENSMUSP00000021471,10090.ENSMUSP00000022378,10090.ENSMUSP00000022976,10090.ENSMUSP00000023873,10090.ENSMUSP00000024078…	Trappc10,Clpb,Slc25a1,Gcdh,Prkacb,Acad9,Cacybp,Endog,Rars,Psmd12,Lrrc59,Tmx1,Ero1l,Washc5,Prmt5,March5,Prrc2a,Eif3a,Aspscr1,Sbds,Rptor,Tsn,Ptpn1,Ptbp2,Polr2b,Aimp2,Sec13,Bcat2,Rp2,Ndufaf5,Gga1,Mpst,Pdpr,Wdfy3,Epm2aip1,Pgrmc2,Selenon,Prkaa1,Rgs14,Prdx6,Upf1,Serpinb1a,Ttyh1,Timm50,Rpl5,Numa1,Rpl10,Synrg,Rab4b,Svip,Akap10,Osbpl8,Zwint,Pdp1,Acsl6,Bcl2l1,Clmn,Arl1,Mrps17,Rgs20,Prdx1,Sf1,Aftph,Arfip1,H…
COMPARTMENTS	GOCC:0043229	Intracellular organelle	80	8917	0.17	0.38	0.0022	10090.ENSMUSP00000000384,10090.ENSMUSP00000001452,10090.ENSMUSP00000001884,10090.ENSMUSP00000003622,10090.ENSMUSP00000003907,10090.ENSMUSP00000005164,10090.ENSMUSP00000006217,10090.ENSMUSP00000007255,10090.ENSMUSP00000011492,10090.ENSMUSP00000014370,10090.ENSMUSP00000015481,10090.ENSMUSP00000018992,10090.ENSMUSP00000020608,10090.ENSMUSP00000021063,10090.ENSMUSP00000021239,10090.ENSMUSP00000021471…	Trappc10,Cct3,Clpb,Slc25a1,Gcdh,Prkacb,Snf8,Ddah2,Acad9,Cacybp,Endog,Rars,Ppp2ca,Psmd12,Lrrc59,Tmx1,Ero1l,Washc5,Prmt5,March5,Prrc2a,Dctn4,Eif3a,Fam45a,Aspscr1,Sbds,Rptor,Tsn,Arl8a,Ptpn1,Ptbp2,Pum1,Polr2b,Aimp2,Sec13,Bcat2,Rp2,Bnip2,Ndufaf5,Gga1,Clstn1,Mpst,Gng12,Pdpr,Wdfy3,Epm2aip1,Pgrmc2,Selenon,Prkaa1,Rgs14,Prdx6,Upf1,Serpinb1a,Ttyh1,Timm50,Rpl5,Numa1,Rpl10,Synrg,Rab4b,Svip,Akap10,Osbpl8,Zwint…
COMPARTMENTS	GOCC:0043226	Organelle	82	9352	0.16	0.36	0.0031	10090.ENSMUSP00000000384,10090.ENSMUSP00000001452,10090.ENSMUSP00000001884,10090.ENSMUSP00000003622,10090.ENSMUSP00000003907,10090.ENSMUSP00000005164,10090.ENSMUSP00000006217,10090.ENSMUSP00000007255,10090.ENSMUSP00000011492,10090.ENSMUSP00000014370,10090.ENSMUSP00000015481,10090.ENSMUSP00000018992,10090.ENSMUSP00000020608,10090.ENSMUSP00000021063,10090.ENSMUSP00000021239,10090.ENSMUSP00000021471…	Trappc10,Cct3,Clpb,Slc25a1,Gcdh,Prkacb,Snf8,Ddah2,Acad9,Cacybp,Endog,Rars,Ppp2ca,Psmd12,Lrrc59,Tmx1,Ero1l,Washc5,Prmt5,March5,Prrc2a,Dctn4,Eif3a,Fam45a,Aspscr1,Sbds,Rptor,Tsn,Arl8a,Ptpn1,Ptbp2,Pum1,Polr2b,Aimp2,Sec13,Bcat2,Rp2,Bnip2,Atp1b3,Ndufaf5,Gga1,Clstn1,Mpst,Gng12,Pdpr,Wdfy3,Epm2aip1,Pgrmc2,Selenon,Prkaa1,Rgs14,Prdx6,Upf1,Serpinb1a,Ttyh1,Timm50,Rpl5,Numa1,Rpl10,Adam22,Synrg,Rab4b,Svip,Akap1…
COMPARTMENTS	GOCC:0043227	Membrane-bounded organelle	72	8117	0.16	0.33	0.0091	10090.ENSMUSP00000000384,10090.ENSMUSP00000001884,10090.ENSMUSP00000003622,10090.ENSMUSP00000003907,10090.ENSMUSP00000005164,10090.ENSMUSP00000006217,10090.ENSMUSP00000011492,10090.ENSMUSP00000014370,10090.ENSMUSP00000015481,10090.ENSMUSP00000018992,10090.ENSMUSP00000021063,10090.ENSMUSP00000021239,10090.ENSMUSP00000021471,10090.ENSMUSP00000022378,10090.ENSMUSP00000022976,10090.ENSMUSP00000023873…	Trappc10,Clpb,Slc25a1,Gcdh,Prkacb,Snf8,Acad9,Cacybp,Endog,Rars,Psmd12,Lrrc59,Tmx1,Ero1l,Washc5,Prmt5,March5,Prrc2a,Eif3a,Fam45a,Aspscr1,Sbds,Rptor,Tsn,Ptpn1,Ptbp2,Polr2b,Aimp2,Sec13,Bcat2,Rp2,Ndufaf5,Gga1,Clstn1,Mpst,Pdpr,Wdfy3,Epm2aip1,Pgrmc2,Selenon,Prkaa1,Rgs14,Prdx6,Upf1,Serpinb1a,Ttyh1,Timm50,Rpl5,Numa1,Rpl10,Synrg,Rab4b,Svip,Akap10,Osbpl8,Zwint,Pdp1,Acsl6,Bcl2l1,Clmn,Gripap1,Arl1,Mrps17,Rgs…
COMPARTMENTS	GOCC:0110165	Cellular anatomical entity	114	13279	0.15	0.52	2.29e-07	10090.ENSMUSP00000000384,10090.ENSMUSP00000001452,10090.ENSMUSP00000001824,10090.ENSMUSP00000001884,10090.ENSMUSP00000003622,10090.ENSMUSP00000003907,10090.ENSMUSP00000004910,10090.ENSMUSP00000005164,10090.ENSMUSP00000005532,10090.ENSMUSP00000006217,10090.ENSMUSP00000007255,10090.ENSMUSP00000011492,10090.ENSMUSP00000014370,10090.ENSMUSP00000015358,10090.ENSMUSP00000015481,10090.ENSMUSP00000018992…	Trappc10,Cct3,Folh1,Clpb,Slc25a1,Gcdh,Eif2b2,Prkacb,Nid1,Snf8,Ddah2,Acad9,Cacybp,Mtmr1,Endog,Rars,Ppp2ca,Psmd12,Lrrc59,Tmx1,Ero1l,Washc5,Prmt5,March5,Etf1,Prrc2a,Dctn4,Eif3a,Fam45a,Aspscr1,Huwe1,Sbds,Rptor,Pde6d,Dars,Tsn,Arl8a,Ptpn1,Car2,Ptbp2,Pum1,Ctps,Polr2b,Aimp2,Sec13,Bcat2,Rp2,Ctps2,Slc44a2,Bnip2,Dpp8,Atp1b3,Ndufaf5,Akap12,Gga1,Clstn1,Prex1,Kcna4,Brk1,Mpst,Rpl22l1,Gng12,Pdpr,Ccny,Wdfy3,Epm2a…
GO Component	GO:0097268	Cytoophidium	2	3	2.04	0.42	0.0335	10090.ENSMUSP00000030381,10090.ENSMUSP00000033727	Ctps,Ctps2
GO Component	GO:0017101	aminoacyl-tRNA synthetase multienzyme complex	4	12	1.74	0.88	0.00065	10090.ENSMUSP00000018992,10090.ENSMUSP00000027602,10090.ENSMUSP00000031613,10090.ENSMUSP00000080854	Rars,Dars,Aimp2,Rpl5
GO Component	GO:0043083	Synaptic cleft	3	22	1.35	0.39	0.0403	10090.ENSMUSP00000116231,10090.ENSMUSP00000137931,10090.ENSMUSP00000142200	Adgrb3,Agrn,Nlgn1
GO Component	GO:0030424	Axon	16	847	0.49	0.43	0.0093	10090.ENSMUSP00000004910,10090.ENSMUSP00000020608,10090.ENSMUSP00000027684,10090.ENSMUSP00000029078,10090.ENSMUSP00000029780,10090.ENSMUSP00000037958,10090.ENSMUSP00000052607,10090.ENSMUSP00000063166,10090.ENSMUSP00000078384,10090.ENSMUSP00000086139,10090.ENSMUSP00000088458,10090.ENSMUSP00000111339,10090.ENSMUSP00000112592,10090.ENSMUSP00000122915,10090.ENSMUSP00000137931,10090.ENSMUSP00000149803	Eif2b2,Ppp2ca,Arl8a,Car2,Ptbp2,Kcna4,Wdfy3,Prkaa1,Ttyh1,Adam22,Ermn,Gripap1,Lmtk3,Kcnq2,Agrn,Cryab
GO Component	GO:0031967	Organelle envelope	22	1324	0.44	0.47	0.0032	10090.ENSMUSP00000001884,10090.ENSMUSP00000003622,10090.ENSMUSP00000003907,10090.ENSMUSP00000011492,10090.ENSMUSP00000014370,10090.ENSMUSP00000015481,10090.ENSMUSP00000021239,10090.ENSMUSP00000024078,10090.ENSMUSP00000029053,10090.ENSMUSP00000032440,10090.ENSMUSP00000034754,10090.ENSMUSP00000035325,10090.ENSMUSP00000043061,10090.ENSMUSP00000052607,10090.ENSMUSP00000056643,10090.ENSMUSP00000080614…	Clpb,Slc25a1,Gcdh,Acad9,Cacybp,Endog,Lrrc59,March5,Ptpn1,Sec13,Bnip2,Ndufaf5,Mpst,Wdfy3,Pgrmc2,Timm50,Osbpl8,Acsl6,Bcl2l1,Clmn,Mrps17,Ptpmt1
GO Component	GO:0043005	Neuron projection	28	1721	0.43	0.55	0.00056	10090.ENSMUSP00000004910,10090.ENSMUSP00000011492,10090.ENSMUSP00000014370,10090.ENSMUSP00000020608,10090.ENSMUSP00000022378,10090.ENSMUSP00000022976,10090.ENSMUSP00000026671,10090.ENSMUSP00000027684,10090.ENSMUSP00000029078,10090.ENSMUSP00000029780,10090.ENSMUSP00000036962,10090.ENSMUSP00000037958,10090.ENSMUSP00000043061,10090.ENSMUSP00000052607,10090.ENSMUSP00000063166,10090.ENSMUSP00000068731…	Eif2b2,Acad9,Cacybp,Ppp2ca,Ero1l,Washc5,Rptor,Arl8a,Car2,Ptbp2,Clstn1,Kcna4,Mpst,Wdfy3,Prkaa1,Rgs14,Ttyh1,Numa1,Adam22,Ermn,Zwint,Camkk2,Gripap1,Lmtk3,Kcnq2,Agrn,Nlgn1,Cryab
GO Component	GO:0036477	Somatodendritic compartment	19	1168	0.43	0.4	0.0111	10090.ENSMUSP00000011492,10090.ENSMUSP00000015481,10090.ENSMUSP00000022378,10090.ENSMUSP00000022976,10090.ENSMUSP00000026671,10090.ENSMUSP00000029780,10090.ENSMUSP00000035829,10090.ENSMUSP00000036962,10090.ENSMUSP00000037958,10090.ENSMUSP00000052607,10090.ENSMUSP00000063166,10090.ENSMUSP00000068731,10090.ENSMUSP00000081912,10090.ENSMUSP00000088458,10090.ENSMUSP00000101071,10090.ENSMUSP00000111339…	Acad9,Endog,Ero1l,Washc5,Rptor,Ptbp2,Akap12,Clstn1,Kcna4,Wdfy3,Prkaa1,Rgs14,Numa1,Ermn,Zwint,Gripap1,Lmtk3,Nlgn1,Cryab
GO Component	GO:0005739	Mitochondrion	31	1956	0.42	0.57	0.00036	10090.ENSMUSP00000001884,10090.ENSMUSP00000003622,10090.ENSMUSP00000003907,10090.ENSMUSP00000007255,10090.ENSMUSP00000011492,10090.ENSMUSP00000015481,10090.ENSMUSP00000018992,10090.ENSMUSP00000021239,10090.ENSMUSP00000024078,10090.ENSMUSP00000026292,10090.ENSMUSP00000027726,10090.ENSMUSP00000029053,10090.ENSMUSP00000030795,10090.ENSMUSP00000033098,10090.ENSMUSP00000033727,10090.ENSMUSP00000034697…	Clpb,Slc25a1,Gcdh,Ddah2,Acad9,Endog,Rars,Lrrc59,March5,Huwe1,Cyb5r1,Ptpn1,Abcf2,Bcat2,Ctps2,Slc44a2,Ndufaf5,Mpst,Pdpr,Prdx6,Timm50,Rab4b,Rap1gds1,Akap10,Pdp1,Acsl6,Bcl2l1,Mrps17,Prdx1,Cryab,Ptpmt1
GO Component	GO:0005829	Cytosol	61	4213	0.38	0.81	4.13e-09	10090.ENSMUSP00000000384,10090.ENSMUSP00000001452,10090.ENSMUSP00000002923,10090.ENSMUSP00000005164,10090.ENSMUSP00000006217,10090.ENSMUSP00000014370,10090.ENSMUSP00000015481,10090.ENSMUSP00000016088,10090.ENSMUSP00000018992,10090.ENSMUSP00000020608,10090.ENSMUSP00000022976,10090.ENSMUSP00000023873,10090.ENSMUSP00000025218,10090.ENSMUSP00000025253,10090.ENSMUSP00000025955,10090.ENSMUSP00000026135…	Trappc10,Cct3,Adprh,Prkacb,Snf8,Cacybp,Endog,Castor2,Rars,Ppp2ca,Washc5,Prmt5,Etf1,Prrc2a,Eif3a,Aspscr1,Huwe1,Sbds,Rptor,Pde6d,Dars,Ptpn1,Car2,Pum1,Ctps,Aimp2,Sec13,Bnip2,Dpp8,Akap12,Gga1,Prex1,Mpst,Rpl22l1,Armh3,Wdfy3,Prkaa1,Prdx6,Upf1,Rpl5,Rplp2,Dock1,Numa1,Rpl10,Synrg,Heatr5b,Rap1gds1,Akap10,Osbpl8,Zwint,Bcl2l1,Camkk2,Gripap1,Arl1,Prdx1,Aftph,Arfip1,C530008M17Rik,Gbe1,Hist1h2br,Cryab
GO Component	GO:0045202	Synapse	22	1589	0.36	0.33	0.0256	10090.ENSMUSP00000020608,10090.ENSMUSP00000025955,10090.ENSMUSP00000027602,10090.ENSMUSP00000027684,10090.ENSMUSP00000035829,10090.ENSMUSP00000036962,10090.ENSMUSP00000037958,10090.ENSMUSP00000043061,10090.ENSMUSP00000068731,10090.ENSMUSP00000078384,10090.ENSMUSP00000080854,10090.ENSMUSP00000081474,10090.ENSMUSP00000082055,10090.ENSMUSP00000086139,10090.ENSMUSP00000090727,10090.ENSMUSP00000105445…	Ppp2ca,Eif3a,Dars,Arl8a,Akap12,Clstn1,Kcna4,Mpst,Rgs14,Ttyh1,Rpl5,Rplp2,Rpl10,Adam22,Rab4b,Bcl2l1,Arpc5l,Gripap1,Adgrb3,Agrn,Nlgn1,Cryab
GO Component	GO:0098588	Bounding membrane of organelle	24	1758	0.35	0.35	0.0168	10090.ENSMUSP00000006217,10090.ENSMUSP00000022976,10090.ENSMUSP00000024078,10090.ENSMUSP00000026135,10090.ENSMUSP00000026292,10090.ENSMUSP00000027684,10090.ENSMUSP00000032440,10090.ENSMUSP00000035992,10090.ENSMUSP00000036962,10090.ENSMUSP00000048454,10090.ENSMUSP00000052607,10090.ENSMUSP00000078384,10090.ENSMUSP00000081912,10090.ENSMUSP00000090510,10090.ENSMUSP00000090727,10090.ENSMUSP00000096014…	Snf8,Washc5,March5,Aspscr1,Huwe1,Arl8a,Sec13,Gga1,Clstn1,Armh3,Wdfy3,Ttyh1,Numa1,Synrg,Rab4b,Svip,Acsl6,Bcl2l1,Clmn,Gripap1,Arl1,Lmtk3,Aftph,Arfip1
GO Component	GO:0031090	Organelle membrane	41	3373	0.3	0.45	0.0016	10090.ENSMUSP00000003622,10090.ENSMUSP00000003907,10090.ENSMUSP00000006217,10090.ENSMUSP00000011492,10090.ENSMUSP00000015481,10090.ENSMUSP00000021239,10090.ENSMUSP00000021471,10090.ENSMUSP00000022378,10090.ENSMUSP00000022976,10090.ENSMUSP00000024078,10090.ENSMUSP00000026135,10090.ENSMUSP00000026292,10090.ENSMUSP00000027444,10090.ENSMUSP00000027684,10090.ENSMUSP00000029053,10090.ENSMUSP00000032440…	Slc25a1,Gcdh,Snf8,Acad9,Endog,Lrrc59,Tmx1,Ero1l,Washc5,March5,Aspscr1,Huwe1,Pde6d,Arl8a,Ptpn1,Sec13,Ndufaf5,Gga1,Clstn1,Mpst,Armh3,Wdfy3,Epm2aip1,Selenon,Ttyh1,Timm50,Numa1,Synrg,Rab4b,Svip,Osbpl8,Acsl6,Bcl2l1,Clmn,Gripap1,Arl1,Lmtk3,Mrps17,Aftph,Arfip1,Ptpmt1
GO Component	GO:0042995	Cell projection	33	2723	0.3	0.37	0.0101	10090.ENSMUSP00000004910,10090.ENSMUSP00000005164,10090.ENSMUSP00000011492,10090.ENSMUSP00000014370,10090.ENSMUSP00000020608,10090.ENSMUSP00000022378,10090.ENSMUSP00000022976,10090.ENSMUSP00000026671,10090.ENSMUSP00000027444,10090.ENSMUSP00000027684,10090.ENSMUSP00000029078,10090.ENSMUSP00000029780,10090.ENSMUSP00000033372,10090.ENSMUSP00000034983,10090.ENSMUSP00000036962,10090.ENSMUSP00000037958…	Eif2b2,Prkacb,Acad9,Cacybp,Ppp2ca,Ero1l,Washc5,Rptor,Pde6d,Arl8a,Car2,Ptbp2,Rp2,Atp1b3,Clstn1,Kcna4,Brk1,Mpst,Wdfy3,Prkaa1,Rgs14,Ttyh1,Numa1,Adam22,Ermn,Zwint,Camkk2,Gripap1,Lmtk3,Kcnq2,Agrn,Nlgn1,Cryab
GO Component	GO:0120025	Plasma membrane bounded cell projection	32	2622	0.3	0.36	0.011	10090.ENSMUSP00000004910,10090.ENSMUSP00000005164,10090.ENSMUSP00000011492,10090.ENSMUSP00000014370,10090.ENSMUSP00000020608,10090.ENSMUSP00000022378,10090.ENSMUSP00000022976,10090.ENSMUSP00000026671,10090.ENSMUSP00000027684,10090.ENSMUSP00000029078,10090.ENSMUSP00000029780,10090.ENSMUSP00000033372,10090.ENSMUSP00000034983,10090.ENSMUSP00000036962,10090.ENSMUSP00000037958,10090.ENSMUSP00000041644…	Eif2b2,Prkacb,Acad9,Cacybp,Ppp2ca,Ero1l,Washc5,Rptor,Arl8a,Car2,Ptbp2,Rp2,Atp1b3,Clstn1,Kcna4,Brk1,Mpst,Wdfy3,Prkaa1,Rgs14,Ttyh1,Numa1,Adam22,Ermn,Zwint,Camkk2,Gripap1,Lmtk3,Kcnq2,Agrn,Nlgn1,Cryab
GO Component	GO:0012505	Endomembrane system	48	4360	0.26	0.41	0.0025	10090.ENSMUSP00000000384,10090.ENSMUSP00000006217,10090.ENSMUSP00000014370,10090.ENSMUSP00000021239,10090.ENSMUSP00000021471,10090.ENSMUSP00000022378,10090.ENSMUSP00000022976,10090.ENSMUSP00000023873,10090.ENSMUSP00000024078,10090.ENSMUSP00000025957,10090.ENSMUSP00000026135,10090.ENSMUSP00000026292,10090.ENSMUSP00000027623,10090.ENSMUSP00000027684,10090.ENSMUSP00000029053,10090.ENSMUSP00000032440…	Trappc10,Snf8,Cacybp,Lrrc59,Tmx1,Ero1l,Washc5,Prmt5,March5,Fam45a,Aspscr1,Huwe1,Tsn,Arl8a,Ptpn1,Sec13,Rp2,Bnip2,Gga1,Clstn1,Kcna4,Armh3,Wdfy3,Epm2aip1,Pgrmc2,Selenon,Serpinb1a,Ttyh1,Rpl5,Numa1,Rpl10,Synrg,Rab4b,Svip,Rap1gds1,Osbpl8,Acsl6,Bcl2l1,Clmn,Gripap1,Arl1,Lmtk3,Rgs20,Aftph,Arfip1,Agrn,Nlgn1,Cryab
GO Component	GO:0005737	Cytoplasm	120	11788	0.22	0.71	3.14e-16	10090.ENSMUSP00000000384,10090.ENSMUSP00000001452,10090.ENSMUSP00000001884,10090.ENSMUSP00000002923,10090.ENSMUSP00000003622,10090.ENSMUSP00000003907,10090.ENSMUSP00000004910,10090.ENSMUSP00000005164,10090.ENSMUSP00000006217,10090.ENSMUSP00000007255,10090.ENSMUSP00000011492,10090.ENSMUSP00000014370,10090.ENSMUSP00000015358,10090.ENSMUSP00000015481,10090.ENSMUSP00000016088,10090.ENSMUSP00000016901…	Trappc10,Cct3,Clpb,Adprh,Slc25a1,Gcdh,Eif2b2,Prkacb,Snf8,Ddah2,Acad9,Cacybp,Mtmr1,Endog,Castor2,Ttll12,Rars,Ppp2ca,Psmd12,Lrrc59,Tmx1,Ero1l,Washc5,Ppp1r1a,Prmt5,March5,Etf1,Prrc2a,Dctn4,Eif3a,Fam45a,Aspscr1,Huwe1,Sbds,Rptor,Pramel7,Pde6d,Dars,Tsn,Arl8a,Cyb5r1,Ptpn1,Car2,Pum1,Ctps,Sh3bgrl3,Abcf2,Aimp2,Sec13,Bcat2,Rp2,Ctps2,Slc44a2,Bnip2,Dpp8,Atp1b3,Ndufaf5,Akap12,Gga1,Clstn1,Prex1,Kcna4,Brk1,Mpst,…
GO Component	GO:0032991	Protein-containing complex	57	5743	0.21	0.38	0.0041	10090.ENSMUSP00000000384,10090.ENSMUSP00000001452,10090.ENSMUSP00000004910,10090.ENSMUSP00000005164,10090.ENSMUSP00000005532,10090.ENSMUSP00000006217,10090.ENSMUSP00000014370,10090.ENSMUSP00000016088,10090.ENSMUSP00000018992,10090.ENSMUSP00000020608,10090.ENSMUSP00000021063,10090.ENSMUSP00000022976,10090.ENSMUSP00000023873,10090.ENSMUSP00000025218,10090.ENSMUSP00000025505,10090.ENSMUSP00000025955…	Trappc10,Cct3,Eif2b2,Prkacb,Nid1,Snf8,Cacybp,Castor2,Rars,Ppp2ca,Psmd12,Washc5,Prmt5,Etf1,Dctn4,Eif3a,Rptor,Pramel7,Dars,Tsn,Ptpn1,Ptbp2,Polr2b,Aimp2,Sec13,Atp1b3,Gga1,Kcna4,Brk1,Gng12,Ccny,Wdfy3,Prkaa1,Upf1,Ttyh1,Timm50,Rpl5,Rplp2,Dock1,Numa1,Rpl10,Synrg,Nrbf2,Akap10,Zwint,Bcl2l1,Clmn,Arpc5l,Mrps17,Sf1,Aftph,Kcnq2,Eif4a1,Hist1h2br,Col6a3,Nlgn1,Cryab
GO Component	GO:0005622	Intracellular anatomical structure	123	14759	0.14	0.54	4.63e-09	10090.ENSMUSP00000000384,10090.ENSMUSP00000001452,10090.ENSMUSP00000001884,10090.ENSMUSP00000002923,10090.ENSMUSP00000003622,10090.ENSMUSP00000003907,10090.ENSMUSP00000004910,10090.ENSMUSP00000005164,10090.ENSMUSP00000006217,10090.ENSMUSP00000007255,10090.ENSMUSP00000011492,10090.ENSMUSP00000014370,10090.ENSMUSP00000015358,10090.ENSMUSP00000015481,10090.ENSMUSP00000016088,10090.ENSMUSP00000016901…	Trappc10,Cct3,Clpb,Adprh,Slc25a1,Gcdh,Eif2b2,Prkacb,Snf8,Ddah2,Acad9,Cacybp,Mtmr1,Endog,Castor2,Ttll12,Rars,Ppp2ca,Psmd12,Lrrc59,Tmx1,Ero1l,Washc5,Ppp1r1a,Prmt5,March5,Etf1,Prrc2a,Dctn4,Eif3a,Fam45a,Aspscr1,Huwe1,Sbds,Rptor,Pramel7,Pde6d,Dars,Tsn,Arl8a,Cyb5r1,Ptpn1,Car2,Ptbp2,Pum1,Ctps,Sh3bgrl3,Abcf2,Polr2b,Aimp2,Sec13,Bcat2,Rp2,Ctps2,Slc44a2,Bnip2,Dpp8,Atp1b3,Ndufaf5,Akap12,Gga1,Clstn1,Prex1,Kcn…
GO Component	GO:0043229	Intracellular organelle	106	13119	0.12	0.39	0.00049	10090.ENSMUSP00000000384,10090.ENSMUSP00000001452,10090.ENSMUSP00000001884,10090.ENSMUSP00000003622,10090.ENSMUSP00000003907,10090.ENSMUSP00000005164,10090.ENSMUSP00000006217,10090.ENSMUSP00000007255,10090.ENSMUSP00000011492,10090.ENSMUSP00000014370,10090.ENSMUSP00000015481,10090.ENSMUSP00000016901,10090.ENSMUSP00000018992,10090.ENSMUSP00000020608,10090.ENSMUSP00000021063,10090.ENSMUSP00000021239…	Trappc10,Cct3,Clpb,Slc25a1,Gcdh,Prkacb,Snf8,Ddah2,Acad9,Cacybp,Endog,Ttll12,Rars,Ppp2ca,Psmd12,Lrrc59,Tmx1,Ero1l,Washc5,Prmt5,March5,Prrc2a,Dctn4,Eif3a,Fam45a,Aspscr1,Huwe1,Sbds,Rptor,Pde6d,Tsn,Arl8a,Cyb5r1,Ptpn1,Ptbp2,Pum1,Sh3bgrl3,Abcf2,Polr2b,Aimp2,Sec13,Bcat2,Rp2,Ctps2,Slc44a2,Bnip2,Atp1b3,Ndufaf5,Akap12,Gga1,Clstn1,Kcna4,Brk1,Mpst,Rpl22l1,Gng12,Pdpr,Armh3,Ccny,Wdfy3,Epm2aip1,Pgrmc2,Gskip,Sel…
GO Component	GO:0043226	Organelle	107	13445	0.12	0.39	0.00065	10090.ENSMUSP00000000384,10090.ENSMUSP00000001452,10090.ENSMUSP00000001884,10090.ENSMUSP00000003622,10090.ENSMUSP00000003907,10090.ENSMUSP00000005164,10090.ENSMUSP00000006217,10090.ENSMUSP00000007255,10090.ENSMUSP00000011492,10090.ENSMUSP00000014370,10090.ENSMUSP00000015481,10090.ENSMUSP00000016901,10090.ENSMUSP00000018992,10090.ENSMUSP00000020608,10090.ENSMUSP00000021063,10090.ENSMUSP00000021239…	Trappc10,Cct3,Clpb,Slc25a1,Gcdh,Prkacb,Snf8,Ddah2,Acad9,Cacybp,Endog,Ttll12,Rars,Ppp2ca,Psmd12,Lrrc59,Tmx1,Ero1l,Washc5,Prmt5,March5,Prrc2a,Dctn4,Eif3a,Fam45a,Aspscr1,Huwe1,Sbds,Rptor,Pde6d,Tsn,Arl8a,Cyb5r1,Ptpn1,Ptbp2,Pum1,Sh3bgrl3,Abcf2,Polr2b,Aimp2,Sec13,Bcat2,Rp2,Ctps2,Slc44a2,Bnip2,Atp1b3,Ndufaf5,Akap12,Gga1,Clstn1,Kcna4,Brk1,Mpst,Rpl22l1,Gng12,Pdpr,Armh3,Ccny,Wdfy3,Epm2aip1,Pgrmc2,Gskip,Sel…
GO Component	GO:0043231	Intracellular membrane-bounded organelle	97	11954	0.12	0.36	0.0025	10090.ENSMUSP00000000384,10090.ENSMUSP00000001884,10090.ENSMUSP00000003622,10090.ENSMUSP00000003907,10090.ENSMUSP00000005164,10090.ENSMUSP00000006217,10090.ENSMUSP00000007255,10090.ENSMUSP00000011492,10090.ENSMUSP00000014370,10090.ENSMUSP00000015481,10090.ENSMUSP00000016901,10090.ENSMUSP00000018992,10090.ENSMUSP00000020608,10090.ENSMUSP00000021063,10090.ENSMUSP00000021239,10090.ENSMUSP00000021471…	Trappc10,Clpb,Slc25a1,Gcdh,Prkacb,Snf8,Ddah2,Acad9,Cacybp,Endog,Ttll12,Rars,Ppp2ca,Psmd12,Lrrc59,Tmx1,Ero1l,Washc5,Prmt5,March5,Prrc2a,Eif3a,Fam45a,Aspscr1,Huwe1,Sbds,Rptor,Pde6d,Tsn,Arl8a,Cyb5r1,Ptpn1,Ptbp2,Pum1,Sh3bgrl3,Abcf2,Polr2b,Aimp2,Sec13,Bcat2,Rp2,Ctps2,Slc44a2,Bnip2,Atp1b3,Ndufaf5,Gga1,Clstn1,Kcna4,Mpst,Pdpr,Armh3,Ccny,Wdfy3,Epm2aip1,Pgrmc2,Gskip,Selenon,Prkaa1,Rgs14,Prdx6,Upf1,Serpinb1…
GO Process	GO:0006412	Translation	12	390	0.7	0.33	0.0496	10090.ENSMUSP00000004910,10090.ENSMUSP00000018992,10090.ENSMUSP00000025218,10090.ENSMUSP00000025955,10090.ENSMUSP00000027602,10090.ENSMUSP00000031613,10090.ENSMUSP00000043111,10090.ENSMUSP00000080854,10090.ENSMUSP00000081474,10090.ENSMUSP00000082055,10090.ENSMUSP00000112779,10090.ENSMUSP00000127034	Eif2b2,Rars,Etf1,Eif3a,Dars,Aimp2,Rpl22l1,Rpl5,Rplp2,Rpl10,Mrps17,Eif4a1
GO Process	GO:0043604	Amide biosynthetic process	15	522	0.67	0.43	0.0148	10090.ENSMUSP00000003907,10090.ENSMUSP00000004910,10090.ENSMUSP00000018992,10090.ENSMUSP00000025218,10090.ENSMUSP00000025955,10090.ENSMUSP00000027602,10090.ENSMUSP00000031613,10090.ENSMUSP00000043111,10090.ENSMUSP00000063895,10090.ENSMUSP00000080854,10090.ENSMUSP00000081474,10090.ENSMUSP00000082055,10090.ENSMUSP00000104533,10090.ENSMUSP00000112779,10090.ENSMUSP00000127034	Gcdh,Eif2b2,Rars,Etf1,Eif3a,Dars,Aimp2,Rpl22l1,Nanp,Rpl5,Rplp2,Rpl10,Acsl6,Mrps17,Eif4a1
KEGG	mmu04213	Longevity regulating pathway - multiple species	5	62	1.12	0.54	0.0089	10090.ENSMUSP00000001884,10090.ENSMUSP00000005164,10090.ENSMUSP00000026671,10090.ENSMUSP00000063166,10090.ENSMUSP00000149803	Clpb,Prkacb,Rptor,Prkaa1,Cryab
KEGG	mmu04140	Autophagy - animal	7	136	0.93	0.52	0.0089	10090.ENSMUSP00000005164,10090.ENSMUSP00000020608,10090.ENSMUSP00000026671,10090.ENSMUSP00000063166,10090.ENSMUSP00000097254,10090.ENSMUSP00000105445,10090.ENSMUSP00000107297	Prkacb,Ppp2ca,Rptor,Prkaa1,Nrbf2,Bcl2l1,Camkk2
Reactome	MMU-975956	Nonsense Mediated Decay (NMD) independent of the Exon Junction Complex (EJC)	6	92	1.03	0.49	0.0136	10090.ENSMUSP00000025218,10090.ENSMUSP00000043111,10090.ENSMUSP00000075089,10090.ENSMUSP00000080854,10090.ENSMUSP00000081474,10090.ENSMUSP00000082055	Etf1,Rpl22l1,Upf1,Rpl5,Rplp2,Rpl10
Reactome	MMU-975957	Nonsense Mediated Decay (NMD) enhanced by the Exon Junction Complex (EJC)	7	112	1.01	0.49	0.0136	10090.ENSMUSP00000020608,10090.ENSMUSP00000025218,10090.ENSMUSP00000043111,10090.ENSMUSP00000075089,10090.ENSMUSP00000080854,10090.ENSMUSP00000081474,10090.ENSMUSP00000082055	Ppp2ca,Etf1,Rpl22l1,Upf1,Rpl5,Rplp2,Rpl10
Reactome	MMU-72737	Cap-dependent Translation Initiation	7	117	0.99	0.48	0.0136	10090.ENSMUSP00000004910,10090.ENSMUSP00000025955,10090.ENSMUSP00000043111,10090.ENSMUSP00000080854,10090.ENSMUSP00000081474,10090.ENSMUSP00000082055,10090.ENSMUSP00000127034	Eif2b2,Eif3a,Rpl22l1,Rpl5,Rplp2,Rpl10,Eif4a1
Reactome	MMU-156827	L13a-mediated translational silencing of Ceruloplasmin expression	6	109	0.96	0.45	0.0173	10090.ENSMUSP00000025955,10090.ENSMUSP00000043111,10090.ENSMUSP00000080854,10090.ENSMUSP00000081474,10090.ENSMUSP00000082055,10090.ENSMUSP00000127034	Eif3a,Rpl22l1,Rpl5,Rplp2,Rpl10,Eif4a1
Reactome	MMU-72706	GTP hydrolysis and joining of the 60S ribosomal subunit	6	110	0.95	0.45	0.0173	10090.ENSMUSP00000025955,10090.ENSMUSP00000043111,10090.ENSMUSP00000080854,10090.ENSMUSP00000081474,10090.ENSMUSP00000082055,10090.ENSMUSP00000127034	Eif3a,Rpl22l1,Rpl5,Rplp2,Rpl10,Eif4a1
Reactome	MMU-72766	Translation	9	225	0.82	0.46	0.0136	10090.ENSMUSP00000004910,10090.ENSMUSP00000025218,10090.ENSMUSP00000025955,10090.ENSMUSP00000043111,10090.ENSMUSP00000080854,10090.ENSMUSP00000081474,10090.ENSMUSP00000082055,10090.ENSMUSP00000112779,10090.ENSMUSP00000127034	Eif2b2,Etf1,Eif3a,Rpl22l1,Rpl5,Rplp2,Rpl10,Mrps17,Eif4a1
Reactome	MMU-8953854	Metabolism of RNA	13	599	0.55	0.39	0.0173	10090.ENSMUSP00000020608,10090.ENSMUSP00000021063,10090.ENSMUSP00000023873,10090.ENSMUSP00000025218,10090.ENSMUSP00000031167,10090.ENSMUSP00000032440,10090.ENSMUSP00000043111,10090.ENSMUSP00000075089,10090.ENSMUSP00000080854,10090.ENSMUSP00000081474,10090.ENSMUSP00000082055,10090.ENSMUSP00000121309,10090.ENSMUSP00000127034	Ppp2ca,Psmd12,Prmt5,Etf1,Polr2b,Sec13,Rpl22l1,Upf1,Rpl5,Rplp2,Rpl10,Sf1,Eif4a1
Reactome	MMU-1430728	Metabolism	24	1754	0.35	0.32	0.0266	10090.ENSMUSP00000001824,10090.ENSMUSP00000003622,10090.ENSMUSP00000003907,10090.ENSMUSP00000005164,10090.ENSMUSP00000007255,10090.ENSMUSP00000011492,10090.ENSMUSP00000015358,10090.ENSMUSP00000021063,10090.ENSMUSP00000029078,10090.ENSMUSP00000030381,10090.ENSMUSP00000032440,10090.ENSMUSP00000033098,10090.ENSMUSP00000033727,10090.ENSMUSP00000034697,10090.ENSMUSP00000035325,10090.ENSMUSP00000043061…	Folh1,Slc25a1,Gcdh,Prkacb,Ddah2,Acad9,Mtmr1,Psmd12,Car2,Ctps,Sec13,Bcat2,Ctps2,Slc44a2,Ndufaf5,Mpst,Gng12,Pdpr,Gnpda1,Osbpl8,Pdp1,Acsl6,Gbe1,Agrn
TISSUES	BTO:0000601	Hippocampus	9	185	0.9	0.74	0.00068	10090.ENSMUSP00000033727,10090.ENSMUSP00000043061,10090.ENSMUSP00000068731,10090.ENSMUSP00000075690,10090.ENSMUSP00000078384,10090.ENSMUSP00000096173,10090.ENSMUSP00000108483,10090.ENSMUSP00000114159,10090.ENSMUSP00000149803	Ctps2,Mpst,Rgs14,Serpinb1a,Ttyh1,Rap1gds1,Arpc5l,Prdx1,Cryab
TISSUES	BTO:0001355	Temporal lobe	10	213	0.89	0.77	0.00045	10090.ENSMUSP00000005164,10090.ENSMUSP00000033727,10090.ENSMUSP00000043061,10090.ENSMUSP00000068731,10090.ENSMUSP00000075690,10090.ENSMUSP00000078384,10090.ENSMUSP00000096173,10090.ENSMUSP00000108483,10090.ENSMUSP00000114159,10090.ENSMUSP00000149803	Prkacb,Ctps2,Mpst,Rgs14,Serpinb1a,Ttyh1,Rap1gds1,Arpc5l,Prdx1,Cryab
TISSUES	BTO:0000928	Limbic system	10	314	0.72	0.54	0.0041	10090.ENSMUSP00000005164,10090.ENSMUSP00000033727,10090.ENSMUSP00000043061,10090.ENSMUSP00000068731,10090.ENSMUSP00000075690,10090.ENSMUSP00000078384,10090.ENSMUSP00000096173,10090.ENSMUSP00000108483,10090.ENSMUSP00000114159,10090.ENSMUSP00000149803	Prkacb,Ctps2,Mpst,Rgs14,Serpinb1a,Ttyh1,Rap1gds1,Arpc5l,Prdx1,Cryab
TISSUES	BTO:0000233	Cerebral cortex	14	457	0.7	0.7	0.00045	10090.ENSMUSP00000005164,10090.ENSMUSP00000021471,10090.ENSMUSP00000033727,10090.ENSMUSP00000037958,10090.ENSMUSP00000043061,10090.ENSMUSP00000068731,10090.ENSMUSP00000075690,10090.ENSMUSP00000078384,10090.ENSMUSP00000096173,10090.ENSMUSP00000107297,10090.ENSMUSP00000108483,10090.ENSMUSP00000112592,10090.ENSMUSP00000114159,10090.ENSMUSP00000149803	Prkacb,Tmx1,Ctps2,Kcna4,Mpst,Rgs14,Serpinb1a,Ttyh1,Rap1gds1,Camkk2,Arpc5l,Lmtk3,Prdx1,Cryab
TISSUES	BTO:0001484	Nervous system	52	2762	0.49	1.03	3.95e-11	10090.ENSMUSP00000003907,10090.ENSMUSP00000004910,10090.ENSMUSP00000005164,10090.ENSMUSP00000014370,10090.ENSMUSP00000015481,10090.ENSMUSP00000016088,10090.ENSMUSP00000021471,10090.ENSMUSP00000022378,10090.ENSMUSP00000022976,10090.ENSMUSP00000025253,10090.ENSMUSP00000026292,10090.ENSMUSP00000026671,10090.ENSMUSP00000027444,10090.ENSMUSP00000027623,10090.ENSMUSP00000027684,10090.ENSMUSP00000029053…	Gcdh,Eif2b2,Prkacb,Cacybp,Endog,Castor2,Tmx1,Ero1l,Washc5,Prrc2a,Huwe1,Rptor,Pde6d,Tsn,Arl8a,Ptpn1,Ptbp2,Pum1,Sh3bgrl3,Ppme1,Ctps2,Slc44a2,Akap12,Clstn1,Prex1,Kcna4,Brk1,Mpst,Rpl22l1,Rgs14,Prdx6,Serpinb1a,Ttyh1,Rplp2,Rpl10,Adam22,Ermn,Rap1gds1,Osbpl8,Zwint,Pdp1,Acsl6,Camkk2,Arpc5l,Gripap1,Lmtk3,Prdx1,Adgrb3,Kcnq2,Agrn,Nlgn1,Cryab
TISSUES	BTO:0000142	Brain	49	2575	0.49	1.03	7.6e-11	10090.ENSMUSP00000003907,10090.ENSMUSP00000004910,10090.ENSMUSP00000005164,10090.ENSMUSP00000014370,10090.ENSMUSP00000015481,10090.ENSMUSP00000016088,10090.ENSMUSP00000021471,10090.ENSMUSP00000022378,10090.ENSMUSP00000022976,10090.ENSMUSP00000025253,10090.ENSMUSP00000026292,10090.ENSMUSP00000026671,10090.ENSMUSP00000027684,10090.ENSMUSP00000029053,10090.ENSMUSP00000029780,10090.ENSMUSP00000030315…	Gcdh,Eif2b2,Prkacb,Cacybp,Endog,Castor2,Tmx1,Ero1l,Washc5,Prrc2a,Huwe1,Rptor,Arl8a,Ptpn1,Ptbp2,Pum1,Sh3bgrl3,Ppme1,Ctps2,Akap12,Clstn1,Prex1,Kcna4,Brk1,Mpst,Rpl22l1,Rgs14,Prdx6,Serpinb1a,Ttyh1,Rplp2,Rpl10,Adam22,Ermn,Rap1gds1,Osbpl8,Zwint,Pdp1,Acsl6,Camkk2,Arpc5l,Gripap1,Lmtk3,Prdx1,Adgrb3,Kcnq2,Agrn,Nlgn1,Cryab
TISSUES	BTO:0000227	Central nervous system	50	2651	0.49	1.02	7.6e-11	10090.ENSMUSP00000003907,10090.ENSMUSP00000004910,10090.ENSMUSP00000005164,10090.ENSMUSP00000014370,10090.ENSMUSP00000015481,10090.ENSMUSP00000016088,10090.ENSMUSP00000021471,10090.ENSMUSP00000022378,10090.ENSMUSP00000022976,10090.ENSMUSP00000025253,10090.ENSMUSP00000026292,10090.ENSMUSP00000026671,10090.ENSMUSP00000027684,10090.ENSMUSP00000029053,10090.ENSMUSP00000029780,10090.ENSMUSP00000030315…	Gcdh,Eif2b2,Prkacb,Cacybp,Endog,Castor2,Tmx1,Ero1l,Washc5,Prrc2a,Huwe1,Rptor,Arl8a,Ptpn1,Ptbp2,Pum1,Sh3bgrl3,Ppme1,Ctps2,Slc44a2,Akap12,Clstn1,Prex1,Kcna4,Brk1,Mpst,Rpl22l1,Rgs14,Prdx6,Serpinb1a,Ttyh1,Rplp2,Rpl10,Adam22,Ermn,Rap1gds1,Osbpl8,Zwint,Pdp1,Acsl6,Camkk2,Arpc5l,Gripap1,Lmtk3,Prdx1,Adgrb3,Kcnq2,Agrn,Nlgn1,Cryab
TISSUES	BTO:0000282	Head	52	3283	0.42	0.84	8.29e-09	10090.ENSMUSP00000003907,10090.ENSMUSP00000004910,10090.ENSMUSP00000005164,10090.ENSMUSP00000014370,10090.ENSMUSP00000015481,10090.ENSMUSP00000016088,10090.ENSMUSP00000018992,10090.ENSMUSP00000021471,10090.ENSMUSP00000022378,10090.ENSMUSP00000022976,10090.ENSMUSP00000025253,10090.ENSMUSP00000026292,10090.ENSMUSP00000026671,10090.ENSMUSP00000027444,10090.ENSMUSP00000027684,10090.ENSMUSP00000029053…	Gcdh,Eif2b2,Prkacb,Cacybp,Endog,Castor2,Rars,Tmx1,Ero1l,Washc5,Prrc2a,Huwe1,Rptor,Pde6d,Arl8a,Ptpn1,Ptbp2,Pum1,Sh3bgrl3,Ppme1,Ctps2,Slc44a2,Akap12,Clstn1,Prex1,Kcna4,Brk1,Mpst,Rpl22l1,Rgs14,Prdx6,Serpinb1a,Ttyh1,Rplp2,Rpl10,Adam22,Ermn,Rap1gds1,Osbpl8,Zwint,Pdp1,Acsl6,Camkk2,Arpc5l,Gripap1,Lmtk3,Prdx1,Adgrb3,Kcnq2,Agrn,Nlgn1,Cryab
TISSUES	BTO:0001488	Endocrine gland	46	4315	0.24	0.37	0.0063	10090.ENSMUSP00000000384,10090.ENSMUSP00000001884,10090.ENSMUSP00000002923,10090.ENSMUSP00000003907,10090.ENSMUSP00000004910,10090.ENSMUSP00000005164,10090.ENSMUSP00000011492,10090.ENSMUSP00000015481,10090.ENSMUSP00000021471,10090.ENSMUSP00000022378,10090.ENSMUSP00000025253,10090.ENSMUSP00000026135,10090.ENSMUSP00000026292,10090.ENSMUSP00000027444,10090.ENSMUSP00000027623,10090.ENSMUSP00000029053…	Trappc10,Clpb,Adprh,Gcdh,Eif2b2,Prkacb,Acad9,Endog,Tmx1,Ero1l,Prrc2a,Aspscr1,Huwe1,Pde6d,Tsn,Ptpn1,Ptbp2,Pum1,Sh3bgrl3,Aimp2,Slc44a2,Bnip2,Dpp8,Akap12,Prex1,Mpst,Rpl22l1,Pgrmc2,Prkaa1,Prdx6,Upf1,Serpinb1a,Ttyh1,Rplp2,Numa1,Rpl10,Rap1gds1,Akap10,Osbpl8,Zwint,Acsl6,Camkk2,Arpc5l,Prdx1,Sf1,C530008M17Rik
TISSUES	BTO:0000522	Gland	50	5041	0.21	0.32	0.0157	10090.ENSMUSP00000000384,10090.ENSMUSP00000001824,10090.ENSMUSP00000001884,10090.ENSMUSP00000002923,10090.ENSMUSP00000003907,10090.ENSMUSP00000004910,10090.ENSMUSP00000005164,10090.ENSMUSP00000011492,10090.ENSMUSP00000015481,10090.ENSMUSP00000021471,10090.ENSMUSP00000022378,10090.ENSMUSP00000023133,10090.ENSMUSP00000025253,10090.ENSMUSP00000026135,10090.ENSMUSP00000026292,10090.ENSMUSP00000027444…	Trappc10,Folh1,Clpb,Adprh,Gcdh,Eif2b2,Prkacb,Acad9,Endog,Tmx1,Ero1l,Ppp1r1a,Prrc2a,Aspscr1,Huwe1,Pde6d,Tsn,Arl8a,Ptpn1,Ptbp2,Pum1,Sh3bgrl3,Aimp2,Slc44a2,Bnip2,Dpp8,Akap12,Prex1,Mpst,Rpl22l1,Pgrmc2,Prkaa1,Prdx6,Upf1,Serpinb1a,Ttyh1,Rplp2,Numa1,Rpl10,Rap1gds1,Akap10,Osbpl8,Zwint,Acsl6,Camkk2,Arpc5l,Prdx1,Sf1,C530008M17Rik,Cryab
TISSUES	BTO:0000000	Tissues, cell types and enzyme sources	81	9035	0.17	0.4	0.001	10090.ENSMUSP00000000384,10090.ENSMUSP00000001824,10090.ENSMUSP00000001884,10090.ENSMUSP00000002923,10090.ENSMUSP00000003907,10090.ENSMUSP00000004910,10090.ENSMUSP00000005164,10090.ENSMUSP00000011492,10090.ENSMUSP00000014370,10090.ENSMUSP00000015481,10090.ENSMUSP00000016088,10090.ENSMUSP00000018992,10090.ENSMUSP00000021239,10090.ENSMUSP00000021471,10090.ENSMUSP00000022378,10090.ENSMUSP00000022976…	Trappc10,Folh1,Clpb,Adprh,Gcdh,Eif2b2,Prkacb,Acad9,Cacybp,Endog,Castor2,Rars,Lrrc59,Tmx1,Ero1l,Washc5,Ppp1r1a,Prrc2a,Aspscr1,Huwe1,Rptor,Pde6d,Tsn,Arl8a,Ptpn1,Ptbp2,Pum1,Ctps,Sh3bgrl3,Polr2b,Aimp2,Ppme1,Rp2,Ctps2,Slc44a2,Bnip2,Dpp8,Atp1b3,Akap12,Clstn1,Prex1,Kcna4,Brk1,Mpst,Rpl22l1,Pgrmc2,Selenon,Prkaa1,Rgs14,Gnpda1,Prdx6,Upf1,Serpinb1a,Ttyh1,Rpl5,Rplp2,Numa1,Rpl10,Adam22,Ermn,Rap1gds1,Akap10,Osb…
TISSUES	BTO:0001489	Whole body	79	8947	0.16	0.37	0.0024	10090.ENSMUSP00000000384,10090.ENSMUSP00000001824,10090.ENSMUSP00000001884,10090.ENSMUSP00000002923,10090.ENSMUSP00000003907,10090.ENSMUSP00000004910,10090.ENSMUSP00000005164,10090.ENSMUSP00000011492,10090.ENSMUSP00000014370,10090.ENSMUSP00000015481,10090.ENSMUSP00000016088,10090.ENSMUSP00000018992,10090.ENSMUSP00000021239,10090.ENSMUSP00000021471,10090.ENSMUSP00000022378,10090.ENSMUSP00000022976…	Trappc10,Folh1,Clpb,Adprh,Gcdh,Eif2b2,Prkacb,Acad9,Cacybp,Endog,Castor2,Rars,Lrrc59,Tmx1,Ero1l,Washc5,Ppp1r1a,Prrc2a,Aspscr1,Huwe1,Rptor,Pde6d,Tsn,Arl8a,Ptpn1,Ptbp2,Pum1,Sh3bgrl3,Aimp2,Ppme1,Rp2,Ctps2,Slc44a2,Bnip2,Dpp8,Atp1b3,Akap12,Clstn1,Prex1,Kcna4,Brk1,Mpst,Rpl22l1,Pgrmc2,Selenon,Prkaa1,Rgs14,Gnpda1,Prdx6,Upf1,Serpinb1a,Ttyh1,Rpl5,Rplp2,Numa1,Rpl10,Adam22,Ermn,Rap1gds1,Akap10,Osbpl8,Zwint,Pd…
UniProt Keywords	KW-0676	Redox-active center	5	49	1.22	0.69	0.0025	10090.ENSMUSP00000021471,10090.ENSMUSP00000022378,10090.ENSMUSP00000043061,10090.ENSMUSP00000071636,10090.ENSMUSP00000114159	Tmx1,Ero1l,Mpst,Prdx6,Prdx1
UniProt Keywords	KW-0648	Protein biosynthesis	7	140	0.91	0.62	0.0029	10090.ENSMUSP00000004910,10090.ENSMUSP00000018992,10090.ENSMUSP00000025218,10090.ENSMUSP00000025955,10090.ENSMUSP00000027602,10090.ENSMUSP00000031613,10090.ENSMUSP00000127034	Eif2b2,Rars,Etf1,Eif3a,Dars,Aimp2,Eif4a1
UniProt Keywords	KW-0809	Transit peptide	13	531	0.6	0.54	0.0029	10090.ENSMUSP00000001884,10090.ENSMUSP00000003622,10090.ENSMUSP00000003907,10090.ENSMUSP00000011492,10090.ENSMUSP00000015481,10090.ENSMUSP00000033098,10090.ENSMUSP00000035325,10090.ENSMUSP00000046639,10090.ENSMUSP00000080614,10090.ENSMUSP00000099710,10090.ENSMUSP00000103937,10090.ENSMUSP00000112779,10090.ENSMUSP00000159164	Clpb,Slc25a1,Gcdh,Acad9,Endog,Bcat2,Ndufaf5,Pdpr,Timm50,Akap10,Pdp1,Mrps17,Ptpmt1
UniProt Keywords	KW-0007	Acetylation	49	3080	0.42	0.83	1.93e-08	10090.ENSMUSP00000001452,10090.ENSMUSP00000001884,10090.ENSMUSP00000003907,10090.ENSMUSP00000011492,10090.ENSMUSP00000014370,10090.ENSMUSP00000015358,10090.ENSMUSP00000018992,10090.ENSMUSP00000021063,10090.ENSMUSP00000021239,10090.ENSMUSP00000023133,10090.ENSMUSP00000023873,10090.ENSMUSP00000025218,10090.ENSMUSP00000025253,10090.ENSMUSP00000025505,10090.ENSMUSP00000025955,10090.ENSMUSP00000026135…	Cct3,Clpb,Gcdh,Acad9,Cacybp,Mtmr1,Rars,Psmd12,Lrrc59,Ppp1r1a,Prmt5,Etf1,Prrc2a,Dctn4,Eif3a,Aspscr1,Huwe1,Sbds,Dars,Tsn,Ptpn1,Car2,Ptbp2,Pum1,Ctps,Sh3bgrl3,Abcf2,Sec13,Bcat2,Gga1,Brk1,Mpst,Gng12,Lxn,Prdx6,Rpl5,Rplp2,Numa1,Synrg,Rab4b,Osbpl8,Pdp1,Camkk2,Gripap1,Prdx1,Sf1,Eif4a1,Gbe1,Cryab
UniProt Keywords	KW-0496	Mitochondrion	18	1131	0.42	0.37	0.0153	10090.ENSMUSP00000001884,10090.ENSMUSP00000003622,10090.ENSMUSP00000003907,10090.ENSMUSP00000007255,10090.ENSMUSP00000011492,10090.ENSMUSP00000015481,10090.ENSMUSP00000024078,10090.ENSMUSP00000033098,10090.ENSMUSP00000035325,10090.ENSMUSP00000043061,10090.ENSMUSP00000046639,10090.ENSMUSP00000080614,10090.ENSMUSP00000099710,10090.ENSMUSP00000103937,10090.ENSMUSP00000104533,10090.ENSMUSP00000105445…	Clpb,Slc25a1,Gcdh,Ddah2,Acad9,Endog,March5,Bcat2,Ndufaf5,Mpst,Pdpr,Timm50,Akap10,Pdp1,Acsl6,Bcl2l1,Mrps17,Ptpmt1
UniProt Keywords	KW-0963	Cytoplasm	60	4796	0.31	0.66	5.33e-07	10090.ENSMUSP00000001452,10090.ENSMUSP00000005164,10090.ENSMUSP00000006217,10090.ENSMUSP00000007255,10090.ENSMUSP00000014370,10090.ENSMUSP00000015358,10090.ENSMUSP00000016088,10090.ENSMUSP00000016901,10090.ENSMUSP00000018992,10090.ENSMUSP00000020608,10090.ENSMUSP00000022976,10090.ENSMUSP00000023873,10090.ENSMUSP00000025218,10090.ENSMUSP00000025253,10090.ENSMUSP00000025505,10090.ENSMUSP00000025955…	Cct3,Prkacb,Snf8,Ddah2,Cacybp,Mtmr1,Castor2,Ttll12,Rars,Ppp2ca,Washc5,Prmt5,Etf1,Prrc2a,Dctn4,Eif3a,Aspscr1,Huwe1,Sbds,Rptor,Pde6d,Dars,Tsn,Arl8a,Car2,Pum1,Sh3bgrl3,Aimp2,Bnip2,Dpp8,Akap12,Prex1,Brk1,Mpst,Armh3,Wdfy3,Gskip,Lxn,Prkaa1,Rgs14,Gnpda1,Prdx6,Upf1,Serpinb1a,Rpl5,Dock1,Numa1,Ermn,Synrg,Nrbf2,Akap10,Bcl2l1,Clmn,Camkk2,Arpc5l,Rgs20,Prdx1,Aftph,C530008M17Rik,Cryab
UniProt Keywords	KW-0597	Phosphoprotein	87	7592	0.27	0.71	3.96e-10	10090.ENSMUSP00000000384,10090.ENSMUSP00000001452,10090.ENSMUSP00000001824,10090.ENSMUSP00000003622,10090.ENSMUSP00000005164,10090.ENSMUSP00000011492,10090.ENSMUSP00000014370,10090.ENSMUSP00000015358,10090.ENSMUSP00000020608,10090.ENSMUSP00000021239,10090.ENSMUSP00000021471,10090.ENSMUSP00000022378,10090.ENSMUSP00000023133,10090.ENSMUSP00000025218,10090.ENSMUSP00000025253,10090.ENSMUSP00000025505…	Trappc10,Cct3,Folh1,Slc25a1,Prkacb,Acad9,Cacybp,Mtmr1,Ppp2ca,Lrrc59,Tmx1,Ero1l,Ppp1r1a,Etf1,Prrc2a,Dctn4,Eif3a,Aspscr1,Huwe1,Sbds,Rptor,Dars,Tsn,Ptpn1,Car2,Ptbp2,Pum1,Ctps,Abcf2,Polr2b,Aimp2,Sec13,Ppme1,Ctps2,Slc44a2,Bnip2,Akap12,Gga1,Prex1,Kcna4,Mpst,Rpl22l1,Gng12,Ccny,Wdfy3,Epm2aip1,Pgrmc2,Prkaa1,Rgs14,Gnpda1,Prdx6,Upf1,Serpinb1a,Ttyh1,Timm50,Rpl5,Rplp2,Dock1,Numa1,Adam22,Ermn,Synrg,Rab4b,Heatr…

## Sheet: Table S9
#clustering method	cluster number	gene count	description	protein names
MCL	1	7	Mixed, incl. Oligodendrocyte development, and Negative regulation of neuron projection regeneration	Pvalb, Mbp, Ermn, Mobp, Cnp, Mog, Mag
MCL	2	7	Mixed, incl. Negative regulation of mRNA splicing, via spliceosome, and Zinc finger, CHHC-type	Poldip3, Srsf5, Hnrnpr, Hnrnpa3, Hnrnph2, Ptbp1, Qk
MCL	3	6	RHOV GTPase cycle	Akt1, Sirt2, Arhgef7, Map2k4, Iqgap1, Arhgdia
MCL	4	5	cAMP-dependent protein kinase complex, and Protein kinase A regulatory subunit binding	Adcy8, Akap1, Dnm1l, Pde4d, Prkar2a
MCL	5	5	Mixed, incl. Endoplasmic reticulum unfolded protein response, and Endoplasmic reticulum chaperone complex	Hspa5, Ero1l, Dnajc3, Pdia4, Dnajb11
MCL	6	4	RAB geranylgeranylation	Rab5c, Chm, Rab31, Rab7
MCL	7	4	Neurofilament cytoskeleton organization	Nefm, Ina, Nefh, Nefl
MCL	8	3	Alanine, aspartate and glutamate metabolism	Adssl1, Asns, Ampd2
MCL	9	3	-	Uqcrb, Ndufa3, Ndufaf4
MCL	10	3	-	Tsfm, Samm50, Rps29
MCL	11	3	Myelin sheath abaxonal region	Llgl1, Dlg1, Tinagl1
MCL	12	3	Propanoate metabolism	Suclg1, Scp2, Acat3
MCL	13	3	Mixed, incl. Volume-sensitive anion channel activity, and Bestrophin	Aqp4, Agfg1, Lrrc8a
MCL	14	2	-	Ik, Prpf4b
MCL	15	2	-	Psmc6, Brcc3
MCL	16	2	Sealing of the nuclear envelope (NE) by ESCRT-III	Chmp6, Ist1
MCL	17	2	Golgi Cisternae Pericentriolar Stack Reorganization	Gorasp2, Golga2
MCL	18	2	Valine biosynthesis	Bcat2, Ilvbl
MCL	19	2	Regulation of Glucokinase by Glucokinase Regulatory Protein	Ncoa5, Nup133
MCL	20	2	Glutathione conjugation	Gstz1, Gstm6
MCL	21	2	-	Ston2, Picalm
MCL	22	2	Cytochrome complex assembly	Ttc19, Hccs
MCL	23	2	Mixed, incl. Long-chain fatty acid-CoA ligase activity, and Carnitine O-palmitoyltransferase N-terminus	Cpt1c, Acsl6

## Sheet: Table S10
#clustering method	cluster number	gene count	description	protein names
MCL	1	13	aminoacyl-tRNA synthetase multienzyme complex	Rars, Ctps2, Ctps, Rpl5, Aimp2, Dars, Sbds, Rpl10, Polr2b, Abcf2, Rpl22l1, Rplp2, Ermn
MCL	2	4	Magnesium-dependent protein serine/threonine phosphatase complex, and calcineurin-NFAT signaling cascade	Cct3, Ppp2ca, Ppp1r1a, Ppme1
MCL	3	4	Amino acids regulate mTORC1	Castor2, Sec13, Rptor, Svip
MCL	4	4	Regulation of translational termination	Eif4a1, Upf1, Etf1, Eif3a
MCL	5	3	cAMP-dependent protein kinase complex, and Protein kinase A regulatory subunit binding	Prkacb, Akap12, Atp1b3
MCL	6	3	-	Akap10, Rab4b, Gripap1
MCL	7	2	Laminin binding	Nid1, Agrn
MCL	8	2	NADH dehydrogenase complex assembly	Acad9, Ndufaf5
MCL	9	2	-	Endog, Bcl2l1
MCL	10	2	RHO GTPases Activate WASPs and WAVEs, and WASP family, EVH1 domain	Brk1, Arpc5l
MCL	11	2	Prostacyclin signalling through prostacyclin receptor, and Prostaglandin E receptor activity	Gng12, Prex1
MCL	12	2	Regulation of pyruvate dehydrogenase (PDH) complex	Pdpr, Pdp1
MCL	13	2	CAMKK-AMPK signaling cascade	Prkaa1, Camkk2
MCL	14	2	Myoblast fusion	Dock1, Adgrb3
MCL	15	2	Clathrin coat of trans-Golgi network vesicle	Synrg, Aftph
MCL	16	2	-	Arl1, Arfip1
